# Supplementary material for: Melaminium nitrate–melamine–water (1/1/1)
Source: Acta Crystallogr Sect E Struct Rep Online. 2010 Oct 31;66(Pt 11):o3033–4. doi: 10.1107/S1600536810043941 (PMC3009350; doi:10.1107/S1600536810043941)
Supplement: Supplementary file 1 [file e-66-o3033-sup1.cif]

##############################################################################
###                                                                        ###
###        Electronic paper (Acta Crystallographica Section E)             ###
###                                                                        ###
##############################################################################
#                                                                            #
# This CIF contains the data in a paper accepted for publication in Acta     #
# Crystallographica Section E. It conforms to the requirements of Notes      #
# for Authors for Section E, and has been peer reviewed under the auspices   #
# of the IUCr Commission on Journals.                                        #
#                                                                            #
# Full details of the Crystallographic Information File format               #
# are given in the paper "The Crystallographic Information File (CIF):       #
# a New Standard Archive File for Crystallography" by S. R. Hall, F. H.      #
# Allen and I. D. Brown [Acta Cryst. (1991), A47, 655-685].                  #
#                                                                            #
# The current version of the core CIF dictionary is obtainable from          #
# ftp://ftp.iucr.org/pub/cif_core.dic. The current version number is 2.4.    #
#                                                                            #
# Software is freely available for graphical display of the structure(s) in  #
# this CIF.  For information consult the CIF home page http://www.iucr.org/  #
# cif/home.html                                                              #
#                                                                            #
# This file may be used for bona fide research purposes within the           #
# scientific community so long as proper attribution is given to the journal # 
# article from which it was obtained.                                        #
#                                                                            #
##############################################################################
                                             
data_global
_audit_creation_method     'form.cif (version 2.0)'
_journal_data_validation_number     ?
_journal_date_recd_electronic     2010-10-22
_journal_date_accepted     2010-10-27
_journal_name_full     'Acta Crystallographica, Section E'
_journal_year     2010
_journal_volume     66
_journal_issue     11
_journal_page_first     o3033
_journal_page_last     o3034
_journal_paper_category     QO
_journal_coeditor_code     LH5157
_publ_contact_author_name     'Professor Fun, Hoong-Kun'
_publ_contact_author_address
;
X-ray Crystallography Unit
School of Physics
Universiti Sains Malaysia
11800 USM, Penang
Malaysia
;
_publ_contact_author_email     hkfun@usm.my
_publ_contact_author_fax     '604 6579150'
_publ_contact_author_phone     '604 6533652'
_publ_section_title
;
Melaminium nitrate--melamine--water (1/1/1)
;
loop_
    _publ_author_name
    _publ_author_footnote
    _publ_author_address
    'Farook Adam'
;
Additional correspondence author, e-mail: farook@usm.my, farook_dr@yahoo.com.
;
;
School of Chemical Sciences
Universiti Sains Malaysia
11800 USM, Penang
Malaysia
;
    'Sek Kei Lin' ?
;
School of Chemical Sciences
Universiti Sains Malaysia
11800 USM, Penang
Malaysia
;
    'Kasim Mohammed Hello' ?
;
School of Chemistry
Universiti Sains Malaysia
11800 USM, Penang
Malaysia
;
    'Madhukar Hemamalini' ?
;
X-ray Crystallography Unit
School of Physics
Universiti Sains Malaysia
11800 USM, Penang
Malaysia
;
    'Hoong-Kun Fun'
;
Thomson Reuters ResearcherID: A-3561-2009.
;
;
X-ray Crystallography Unit
School of Physics
Universiti Sains Malaysia
11800 USM, Penang
Malaysia
;
data_I
_audit_creation_method     SHELXL97
_chemical_name_systematic
;
2,4,6-triamino-1,3,5-triazin-1-ium nitrate--1,3,5-triazine-2,4,6-triamine--
water (1/1/1)
;
_chemical_name_common
;
Melaminium nitrate--melamine--water (1/1/1)
;
_chemical_formula_moiety     'C3 H7 N6 +, N O3 -, C3 H6 N6, H2 O'
_chemical_formula_sum     'C6 H15 N13 O4'
_chemical_formula_iupac     'C3 H7 N6 + , N O3 - , C3 H6 N6, H2 O'
_chemical_formula_weight     333.31
_chemical_melting_point     ?
_symmetry_cell_setting     triclinic
_symmetry_space_group_name_H-M     'P -1'
_symmetry_space_group_name_Hall     '-P 1'
loop_
    _symmetry_equiv_pos_as_xyz
    'x, y, z'
    '-x, -y, -z'
_cell_length_a     7.77590(10)
_cell_length_b     9.00350(10)
_cell_length_c     19.4573(3)
_cell_angle_alpha     96.1820(10)
_cell_angle_beta     90.8540(10)
_cell_angle_gamma     99.8280(10)
_cell_volume     1333.64(3)
_cell_formula_units_Z     4
_cell_measurement_reflns_used     3833
_cell_measurement_theta_min     2.31
_cell_measurement_theta_max     29.79
_cell_measurement_temperature     296(2)
_exptl_crystal_description     block
_exptl_crystal_colour     purple
_exptl_crystal_size_max     0.21
_exptl_crystal_size_mid     0.14
_exptl_crystal_size_min     0.09
_exptl_crystal_density_diffrn     1.660
_exptl_crystal_density_meas     ?
_exptl_crystal_density_method     'not measured'
_exptl_crystal_F_000     696
_exptl_absorpt_coefficient_mu     0.139
_exptl_absorpt_correction_type     multi-scan
_exptl_absorpt_process_details     '(SADABS; Bruker, 2009)'
_exptl_absorpt_correction_T_min     0.9718
_exptl_absorpt_correction_T_max     0.9873
_exptl_special_details
;
;
_diffrn_ambient_temperature     296(2)
_diffrn_radiation_type     MoK\a
_diffrn_radiation_wavelength     0.71073
_diffrn_radiation_source     'fine-focus sealed tube'
_diffrn_radiation_monochromator     graphite
_diffrn_measurement_device_type     'Bruker SMART APEXII CCD area-detector'
_diffrn_measurement_method     '\f and \w'
_diffrn_detector_area_resol_mean     .
_diffrn_reflns_number     22196
_diffrn_reflns_av_R_equivalents     0.0416
_diffrn_reflns_av_sigmaI/netI     0.0412
_diffrn_reflns_theta_min     2.11
_diffrn_reflns_theta_max     26.00
_diffrn_reflns_theta_full     26.00
_diffrn_measured_fraction_theta_max     0.985
_diffrn_measured_fraction_theta_full     0.985
_diffrn_reflns_limit_h_min     -8
_diffrn_reflns_limit_h_max     9
_diffrn_reflns_limit_k_min     -11
_diffrn_reflns_limit_k_max     11
_diffrn_reflns_limit_l_min     -23
_diffrn_reflns_limit_l_max     23
_diffrn_standards_number     0
_diffrn_standards_interval_count     .
_diffrn_standards_interval_time     .
_diffrn_standards_decay_%     ?
_refine_special_details
;
 Refinement of F^2^ against ALL reflections.  The weighted R-factor wR and
 goodness of fit S are based on F^2^, conventional R-factors R are based
 on F, with F set to zero for negative F^2^. The threshold expression of
 F^2^ > 2sigma(F^2^) is used only for calculating R-factors(gt) etc. and is
 not relevant to the choice of reflections for refinement.  R-factors based
 on F^2^ are statistically about twice as large as those based on F, and R-
 factors based on ALL data will be even larger.
;
_reflns_number_total     5160
_reflns_number_gt     3689
_reflns_threshold_expression     I>2\s(I)
_refine_ls_structure_factor_coef     Fsqd
_refine_ls_matrix_type     full
_refine_ls_R_factor_all     0.0707
_refine_ls_R_factor_gt     0.0469
_refine_ls_wR_factor_gt     0.1076
_refine_ls_wR_factor_ref     0.1226
_refine_ls_goodness_of_fit_ref     1.027
_refine_ls_restrained_S_all     1.027
_refine_ls_number_reflns     5160
_refine_ls_number_parameters     543
_refine_ls_number_restraints     0
_refine_ls_hydrogen_treatment     refall
_refine_ls_weighting_scheme     calc
_refine_ls_weighting_details
       'calc w = 1/[\s^2^(Fo^2^)+(0.0625P)^2^+0.2158P] where P=(Fo^2^+2Fc^2^)/3'
_atom_sites_solution_hydrogens     geom
_atom_sites_solution_primary     direct
_atom_sites_solution_secondary     difmap
_refine_ls_shift/su_max     ?
_refine_ls_shift/su_max_lt     0.001
_refine_ls_shift/su_mean     0.000
_refine_diff_density_max     0.212
_refine_diff_density_min     -0.448
_refine_ls_extinction_method     none
_refine_ls_extinction_coef     ?
loop_
    _atom_type_symbol
    _atom_type_description
    _atom_type_scat_dispersion_real
    _atom_type_scat_dispersion_imag
    _atom_type_scat_source
    'C' 'C' 0.0033 0.0016
                         'International Tables Vol C Tables 4.2.6.8 and 6.1.1.4'
    'H' 'H' 0.0000 0.0000
                         'International Tables Vol C Tables 4.2.6.8 and 6.1.1.4'
    'N' 'N' 0.0061 0.0033
                         'International Tables Vol C Tables 4.2.6.8 and 6.1.1.4'
    'O' 'O' 0.0106 0.0060
                         'International Tables Vol C Tables 4.2.6.8 and 6.1.1.4'
_computing_data_collection     'APEX2 (Bruker, 2009)'
_computing_cell_refinement     'SAINT (Bruker, 2009)'
_computing_data_reduction     'SAINT (Bruker, 2009)'
_computing_structure_solution     'SHELXTL (Sheldrick, 2008)'
_computing_structure_refinement     'SHELXTL (Sheldrick, 2008)'
_computing_molecular_graphics
;
SHELXTL (Sheldrick, 2008) and PLATON (Spek, 2009)
;
_computing_publication_material
;
SHELXTL (Sheldrick, 2008) and PLATON (Spek, 2009)
;
loop_
    _atom_site_type_symbol
    _atom_site_label
    _atom_site_fract_x
    _atom_site_fract_y
    _atom_site_fract_z
    _atom_site_U_iso_or_equiv
    _atom_site_adp_type
    _atom_site_calc_flag
    _atom_site_refinement_flags
    _atom_site_occupancy
    _atom_site_disorder_assembly
    _atom_site_disorder_group
    N N1A 0.9356(2) 0.62933(18) -0.08016(9) 0.0142(4) Uani d . 1 . .
    N N2A 0.7288(2) 0.48794(18) -0.01488(8) 0.0149(4) Uani d . 1 . .
    N N3A 0.9137(2) 0.71794(18) 0.03718(8) 0.0139(4) Uani d . 1 . .
    N N4A 0.7628(2) 0.4097(2) -0.12989(9) 0.0176(4) Uani d . 1 . .
    N N5A 0.7043(2) 0.5825(2) 0.09767(9) 0.0172(4) Uani d . 1 . .
    N N6A 1.1157(2) 0.8451(2) -0.03080(10) 0.0165(4) Uani d . 1 . .
    C C1A 0.8069(2) 0.5077(2) -0.07424(10) 0.0139(4) Uani d . 1 . .
    C C2A 0.7836(2) 0.5972(2) 0.03848(10) 0.0145(4) Uani d . 1 . .
    C C3A 0.9888(2) 0.7321(2) -0.02329(10) 0.0136(4) Uani d . 1 . .
    N N1B 0.2450(2) 0.17275(18) 0.20073(8) 0.0157(4) Uani d . 1 . .
    N N2B 0.4686(2) 0.29201(18) 0.13081(8) 0.0149(4) Uani d . 1 . .
    N N3B 0.2675(2) 0.07228(18) 0.08247(8) 0.0152(4) Uani d . 1 . .
    N N4B 0.4452(2) 0.3774(2) 0.24538(9) 0.0183(4) Uani d . 1 . .
    N N5B 0.4750(2) 0.1976(2) 0.01677(9) 0.0160(4) Uani d . 1 . .
    N N6B 0.0627(2) -0.0409(2) 0.15269(10) 0.0196(4) Uani d . 1 . .
    C C1B 0.3839(2) 0.2789(2) 0.19097(10) 0.0148(4) Uani d . 1 . .
    C C2B 0.4012(2) 0.1864(2) 0.07766(10) 0.0129(4) Uani d . 1 . .
    C C3B 0.1951(2) 0.0700(2) 0.14507(10) 0.0148(4) Uani d . 1 . .
    N N1C 0.4424(2) 1.05878(19) 0.34890(9) 0.0170(4) Uani d . 1 . .
    N N2C 0.4197(2) 1.15377(18) 0.46499(8) 0.0143(4) Uani d . 1 . .
    N N3C 0.2251(2) 0.92779(18) 0.41389(8) 0.0158(4) Uani d . 1 . .
    N N4C 0.6243(2) 1.2761(2) 0.39577(10) 0.0182(4) Uani d . 1 . .
    N N5C 0.2192(2) 1.0143(2) 0.52802(9) 0.0155(4) Uani d . 1 . .
    N N6C 0.2541(3) 0.8500(2) 0.29859(9) 0.0221(4) Uani d . 1 . .
    C C1C 0.4950(2) 1.1634(2) 0.40435(10) 0.0149(4) Uani d . 1 . .
    C C2C 0.2901(2) 1.0327(2) 0.46781(10) 0.0140(4) Uani d . 1 . .
    C C3C 0.3043(3) 0.9436(2) 0.35478(10) 0.0162(4) Uani d . 1 . .
    N N1D 0.2208(2) 0.40060(18) 0.37041(8) 0.0155(4) Uani d . 1 . .
    N N2D 0.2450(2) 0.48189(18) 0.49238(8) 0.0149(4) Uani d . 1 . .
    N N3D 0.0365(2) 0.26250(18) 0.44780(8) 0.0145(4) Uani d . 1 . .
    N N4D 0.4156(2) 0.6117(2) 0.41573(10) 0.0180(4) Uani d . 1 . .
    N N5D 0.0681(3) 0.3419(2) 0.56411(9) 0.0174(4) Uani d . 1 . .
    N N6D 0.0204(2) 0.1911(2) 0.32993(9) 0.0180(4) Uani d . 1 . .
    C C1D 0.2918(2) 0.4954(2) 0.42667(10) 0.0139(4) Uani d . 1 . .
    C C2D 0.1182(2) 0.3630(2) 0.49989(10) 0.0142(4) Uani d . 1 . .
    C C3D 0.0951(3) 0.2865(2) 0.38480(10) 0.0137(4) Uani d . 1 . .
    N N8A 0.7624(2) 0.76433(19) 0.28672(9) 0.0178(4) Uiso d . 1 . .
    O O1AA 0.8234(2) 0.77664(18) 0.22811(8) 0.0211(4) Uani d P 0.909(3) A 1
    O O2AA 0.7867(2) 0.87285(18) 0.33240(8) 0.0293(5) Uani d P 0.909(3) A 1
    O O3AA 0.6809(2) 0.63698(18) 0.30001(8) 0.0305(5) Uani d P 0.909(3) A 1
    O O1AB 0.887(2) 0.8747(18) 0.2933(8) 0.021(4) Uiso d P 0.091(3) A 2
    O O2AB 0.649(2) 0.7781(19) 0.3371(8) 0.026(5) Uiso d P 0.091(3) A 2
    O O3AB 0.721(2) 0.673(2) 0.2387(9) 0.029(5) Uiso d P 0.091(3) A 2
    N N8B 0.5925(2) 0.96755(18) 0.17530(8) 0.0163(4) Uani d . 1 . .
    O O1B 0.46913(19) 0.86023(16) 0.18015(7) 0.0240(4) Uani d . 1 . .
    O O2B 0.66849(18) 0.98031(16) 0.11995(7) 0.0200(3) Uani d . 1 . .
    O O3B 0.64020(18) 1.06308(15) 0.22762(7) 0.0191(3) Uani d . 1 . .
    O O1W 0.1736(2) 0.67667(17) 0.81644(8) 0.0188(3) Uani d . 1 . .
    O O2W 0.0718(2) 0.54790(17) 0.26433(8) 0.0217(4) Uani d . 1 . .
    H H1N 0.997(3) 0.639(3) -0.1192(12) 0.028(6) Uiso d . 1 . .
    H H2N 0.504(3) 1.061(3) 0.3083(12) 0.032(7) Uiso d . 1 . .
    H H1A 0.816(3) 0.430(2) -0.1706(12) 0.023(6) Uiso d . 1 . .
    H H2A 0.668(3) 0.328(3) -0.1251(13) 0.044(8) Uiso d . 1 . .
    H H3A 0.622(3) 0.504(3) 0.1019(11) 0.022(6) Uiso d . 1 . .
    H H4A 0.739(3) 0.648(3) 0.1329(11) 0.019(6) Uiso d . 1 . .
    H H5A 1.154(3) 0.905(3) 0.0016(12) 0.020(6) Uiso d . 1 . .
    H H6A 1.157(3) 0.853(2) -0.0732(12) 0.020(6) Uiso d . 1 . .
    H H1B 0.382(3) 0.377(2) 0.2808(11) 0.018(6) Uiso d . 1 . .
    H H2B 0.531(3) 0.460(3) 0.2400(11) 0.030(7) Uiso d . 1 . .
    H H3B 0.543(3) 0.276(3) 0.0113(11) 0.022(6) Uiso d . 1 . .
    H H4B 0.426(3) 0.137(3) -0.0177(12) 0.025(6) Uiso d . 1 . .
    H H5B 0.021(3) -0.106(3) 0.1195(12) 0.023(6) Uiso d . 1 . .
    H H6B 0.014(3) -0.044(3) 0.1938(12) 0.027(7) Uiso d . 1 . .
    H H1C 0.676(3) 1.277(3) 0.3554(13) 0.030(7) Uiso d . 1 . .
    H H2C 0.668(3) 1.346(3) 0.4295(13) 0.033(7) Uiso d . 1 . .
    H H3C 0.259(3) 1.082(3) 0.5641(12) 0.025(6) Uiso d . 1 . .
    H H4C 0.138(3) 0.934(3) 0.5318(12) 0.032(7) Uiso d . 1 . .
    H H5C 0.172(4) 0.762(3) 0.3000(13) 0.047(8) Uiso d . 1 . .
    H H6C 0.318(3) 0.858(2) 0.2606(11) 0.016(6) Uiso d . 1 . .
    H H1D 0.458(3) 0.616(2) 0.3741(11) 0.014(6) Uiso d . 1 . .
    H H2D 0.459(3) 0.669(3) 0.4510(12) 0.024(6) Uiso d . 1 . .
    H H3D 0.129(3) 0.396(3) 0.5980(12) 0.030(7) Uiso d . 1 . .
    H H4D -0.005(3) 0.268(3) 0.5669(11) 0.026(7) Uiso d . 1 . .
    H H5D -0.051(3) 0.102(3) 0.3382(12) 0.034(7) Uiso d . 1 . .
    H H6D 0.082(3) 0.194(3) 0.2905(12) 0.027(6) Uiso d . 1 . .
    H H1W1 0.203(4) 0.765(3) 0.7943(14) 0.054(9) Uiso d . 1 . .
    H H2W1 0.270(4) 0.673(4) 0.8371(17) 0.084(12) Uiso d . 1 . .
    H H1W2 0.116(4) 0.499(3) 0.2936(15) 0.055(9) Uiso d . 1 . .
    H H2W2 -0.034(4) 0.480(3) 0.2477(13) 0.042(7) Uiso d . 1 . .
loop_
    _atom_site_aniso_label
    _atom_site_aniso_U_11
    _atom_site_aniso_U_22
    _atom_site_aniso_U_33
    _atom_site_aniso_U_12
    _atom_site_aniso_U_13
    _atom_site_aniso_U_23
    N1A 0.0151(9) 0.0154(9) 0.0106(9) -0.0008(7) 0.0026(7) 0.0005(7)
    N2A 0.0170(9) 0.0132(9) 0.0134(9) 0.0003(7) 0.0005(7) 0.0004(7)
    N3A 0.0148(9) 0.0140(9) 0.0118(9) -0.0006(7) 0.0013(7) 0.0015(7)
    N4A 0.0202(10) 0.0178(10) 0.0128(9) -0.0014(8) 0.0022(8) -0.0009(7)
    N5A 0.0201(10) 0.0155(10) 0.0130(9) -0.0047(8) 0.0032(8) -0.0005(8)
    N6A 0.0190(10) 0.0168(9) 0.0104(10) -0.0043(7) 0.0027(8) -0.0021(8)
    C1A 0.0125(10) 0.0135(10) 0.0155(11) 0.0017(8) -0.0004(8) 0.0017(8)
    C2A 0.0137(10) 0.0131(10) 0.0171(11) 0.0023(8) -0.0003(8) 0.0038(8)
    C3A 0.0133(10) 0.0128(10) 0.0153(10) 0.0038(8) -0.0014(8) 0.0016(8)
    N1B 0.0150(9) 0.0172(9) 0.0137(9) -0.0002(7) 0.0011(7) 0.0006(7)
    N2B 0.0151(9) 0.0156(9) 0.0130(9) 0.0005(7) 0.0013(7) 0.0007(7)
    N3B 0.0151(9) 0.0157(9) 0.0134(9) -0.0007(7) -0.0004(7) 0.0010(7)
    N4B 0.0180(9) 0.0215(10) 0.0116(9) -0.0046(8) 0.0049(8) -0.0027(8)
    N5B 0.0172(9) 0.0156(10) 0.0122(9) -0.0041(8) 0.0016(7) -0.0003(8)
    N6B 0.0201(10) 0.0228(10) 0.0118(10) -0.0067(8) 0.0027(8) -0.0011(8)
    C1B 0.0126(10) 0.0156(10) 0.0157(11) 0.0005(8) 0.0004(8) 0.0030(8)
    C2B 0.0124(10) 0.0135(10) 0.0133(10) 0.0031(8) -0.0012(8) 0.0024(8)
    C3B 0.0131(10) 0.0173(11) 0.0139(10) 0.0011(8) 0.0001(8) 0.0029(8)
    N1C 0.0196(9) 0.0160(9) 0.0131(9) -0.0026(7) 0.0029(7) -0.0004(7)
    N2C 0.0149(9) 0.0149(9) 0.0127(9) 0.0015(7) 0.0021(7) 0.0009(7)
    N3C 0.0189(9) 0.0136(9) 0.0134(9) -0.0011(7) 0.0013(7) 0.0012(7)
    N4C 0.0205(10) 0.0179(10) 0.0131(10) -0.0037(8) 0.0036(8) -0.0008(8)
    N5C 0.0179(9) 0.0137(9) 0.0129(9) -0.0021(8) 0.0019(7) -0.0008(7)
    N6C 0.0271(11) 0.0206(10) 0.0142(10) -0.0064(8) 0.0055(8) -0.0020(8)
    C1C 0.0142(10) 0.0145(10) 0.0163(11) 0.0037(8) -0.0006(8) 0.0014(8)
    C2C 0.0144(10) 0.0127(10) 0.0152(10) 0.0028(8) 0.0001(8) 0.0021(8)
    C3C 0.0169(10) 0.0137(10) 0.0172(11) 0.0010(8) 0.0011(8) 0.0016(8)
    N1D 0.0168(9) 0.0140(9) 0.0139(9) -0.0012(7) 0.0007(7) 0.0001(7)
    N2D 0.0164(9) 0.0150(9) 0.0130(9) 0.0019(7) 0.0010(7) 0.0015(7)
    N3D 0.0162(9) 0.0142(9) 0.0119(9) 0.0000(7) 0.0005(7) 0.0004(7)
    N4D 0.0228(10) 0.0174(10) 0.0106(10) -0.0044(8) 0.0022(8) -0.0007(8)
    N5D 0.0221(10) 0.0152(10) 0.0118(9) -0.0045(8) 0.0014(8) -0.0005(8)
    N6D 0.0211(10) 0.0182(10) 0.0118(9) -0.0040(8) 0.0023(8) -0.0003(7)
    C1D 0.0145(10) 0.0132(10) 0.0151(10) 0.0059(8) 0.0003(8) 0.0009(8)
    C2D 0.0151(10) 0.0147(10) 0.0137(10) 0.0037(8) 0.0015(8) 0.0037(8)
    C3D 0.0152(10) 0.0143(10) 0.0123(10) 0.0040(8) 0.0005(8) 0.0029(8)
    O1AA 0.0246(9) 0.0249(10) 0.0128(8) 0.0000(7) 0.0057(7) 0.0038(7)
    O2AA 0.0517(13) 0.0175(9) 0.0141(9) -0.0037(8) 0.0020(8) -0.0033(7)
    O3AA 0.0362(11) 0.0232(10) 0.0240(10) -0.0163(8) 0.0075(8) 0.0003(7)
    N8B 0.0170(9) 0.0162(9) 0.0150(9) 0.0011(7) 0.0005(7) 0.0020(7)
    O1B 0.0221(8) 0.0201(8) 0.0247(8) -0.0096(6) 0.0060(7) -0.0002(6)
    O2B 0.0226(8) 0.0227(8) 0.0130(7) -0.0007(6) 0.0058(6) 0.0013(6)
    O3B 0.0232(8) 0.0179(8) 0.0132(7) -0.0020(6) 0.0019(6) -0.0028(6)
    O1W 0.0165(8) 0.0196(8) 0.0191(8) -0.0011(6) 0.0027(7) 0.0031(6)
    O2W 0.0239(9) 0.0194(8) 0.0204(8) -0.0015(7) -0.0047(7) 0.0048(7)
_geom_special_details
;
 All esds (except the esd in the dihedral angle between two l.s. planes)
 are estimated using the full covariance matrix.  The cell esds are taken
 into account individually in the estimation of esds in distances, angles
 and torsion angles; correlations between esds in cell parameters are only
 used when they are defined by crystal symmetry.  An approximate (isotropic)
 treatment of cell esds is used for estimating esds involving l.s. planes.
;
loop_
    _geom_bond_atom_site_label_1
    _geom_bond_atom_site_label_2
    _geom_bond_site_symmetry_2
    _geom_bond_distance
    _geom_bond_publ_flag
    N1A C1A . 1.368(2) ?
    N1A C3A . 1.374(2) ?
    N1A H1N . 0.91(2) ?
    N2A C1A . 1.328(2) ?
    N2A C2A . 1.361(2) ?
    N3A C3A . 1.330(2) ?
    N3A C2A . 1.355(2) ?
    N4A C1A . 1.322(2) ?
    N4A H1A . 0.92(2) ?
    N4A H2A . 0.96(3) ?
    N5A C2A . 1.323(3) ?
    N5A H3A . 0.88(2) ?
    N5A H4A . 0.86(2) ?
    N6A C3A . 1.313(2) ?
    N6A H5A . 0.80(2) ?
    N6A H6A . 0.89(2) ?
    N1B C1B . 1.345(2) ?
    N1B C3B . 1.352(2) ?
    N2B C1B . 1.358(2) ?
    N2B C2B . 1.360(2) ?
    N3B C2B . 1.343(2) ?
    N3B C3B . 1.350(2) ?
    N4B C1B . 1.332(2) ?
    N4B H1B . 0.85(2) ?
    N4B H2B . 0.93(2) ?
    N5B C2B . 1.330(2) ?
    N5B H3B . 0.82(2) ?
    N5B H4B . 0.86(2) ?
    N6B C3B . 1.328(3) ?
    N6B H5B . 0.85(2) ?
    N6B H6B . 0.89(2) ?
    N1C C1C . 1.362(2) ?
    N1C C3C . 1.375(3) ?
    N1C H2N . 0.93(2) ?
    N2C C1C . 1.330(2) ?
    N2C C2C . 1.359(2) ?
    N3C C3C . 1.322(2) ?
    N3C C2C . 1.362(2) ?
    N4C C1C . 1.327(3) ?
    N4C H1C . 0.89(2) ?
    N4C H2C . 0.88(2) ?
    N5C C2C . 1.317(2) ?
    N5C H3C . 0.90(2) ?
    N5C H4C . 0.89(3) ?
    N6C C3C . 1.317(3) ?
    N6C H5C . 0.93(3) ?
    N6C H6C . 0.90(2) ?
    N1D C3D . 1.348(2) ?
    N1D C1D . 1.361(2) ?
    N2D C1D . 1.347(2) ?
    N2D C2D . 1.348(2) ?
    N3D C3D . 1.341(2) ?
    N3D C2D . 1.356(2) ?
    N4D C1D . 1.333(3) ?
    N4D H1D . 0.88(2) ?
    N4D H2D . 0.84(2) ?
    N5D C2D . 1.338(3) ?
    N5D H3D . 0.86(2) ?
    N5D H4D . 0.81(2) ?
    N6D C3D . 1.352(2) ?
    N6D H5D . 0.93(2) ?
    N6D H6D . 0.91(2) ?
    N8A O3AB . 1.180(17) ?
    N8A O2AA . 1.235(2) ?
    N8A O1AA . 1.250(2) ?
    N8A O1AB . 1.257(16) ?
    N8A O3AA . 1.266(2) ?
    N8A O2AB . 1.340(16) ?
    N8B O2B . 1.243(2) ?
    N8B O1B . 1.253(2) ?
    N8B O3B . 1.267(2) ?
    O1W H1W1 . 0.94(3) ?
    O1W H2W1 . 0.85(4) ?
    O2W H1W2 . 0.86(3) ?
    O2W H2W2 . 0.96(3) ?
loop_
    _geom_angle_atom_site_label_1
    _geom_angle_atom_site_label_2
    _geom_angle_atom_site_label_3
    _geom_angle_site_symmetry_1
    _geom_angle_site_symmetry_3
    _geom_angle
    _geom_angle_publ_flag
    C1A N1A C3A . . 119.68(17) ?
    C1A N1A H1N . . 122.0(14) ?
    C3A N1A H1N . . 117.9(14) ?
    C1A N2A C2A . . 115.58(16) ?
    C3A N3A C2A . . 115.82(16) ?
    C1A N4A H1A . . 118.4(13) ?
    C1A N4A H2A . . 116.2(15) ?
    H1A N4A H2A . . 125(2) ?
    C2A N5A H3A . . 120.6(14) ?
    C2A N5A H4A . . 118.9(14) ?
    H3A N5A H4A . . 120(2) ?
    C3A N6A H5A . . 120.8(16) ?
    C3A N6A H6A . . 117.5(14) ?
    H5A N6A H6A . . 122(2) ?
    N4A C1A N2A . . 120.93(18) ?
    N4A C1A N1A . . 117.61(18) ?
    N2A C1A N1A . . 121.47(17) ?
    N5A C2A N3A . . 116.94(17) ?
    N5A C2A N2A . . 116.77(18) ?
    N3A C2A N2A . . 126.28(18) ?
    N6A C3A N3A . . 121.21(18) ?
    N6A C3A N1A . . 117.70(18) ?
    N3A C3A N1A . . 121.08(17) ?
    C1B N1B C3B . . 114.54(16) ?
    C1B N2B C2B . . 114.46(16) ?
    C2B N3B C3B . . 115.23(16) ?
    C1B N4B H1B . . 116.4(14) ?
    C1B N4B H2B . . 120.1(14) ?
    H1B N4B H2B . . 121(2) ?
    C2B N5B H3B . . 118.4(15) ?
    C2B N5B H4B . . 117.1(15) ?
    H3B N5B H4B . . 122(2) ?
    C3B N6B H5B . . 122.0(15) ?
    C3B N6B H6B . . 118.3(14) ?
    H5B N6B H6B . . 120(2) ?
    N4B C1B N1B . . 117.02(18) ?
    N4B C1B N2B . . 117.46(17) ?
    N1B C1B N2B . . 125.51(17) ?
    N5B C2B N3B . . 118.21(17) ?
    N5B C2B N2B . . 116.93(17) ?
    N3B C2B N2B . . 124.86(17) ?
    N6B C3B N3B . . 117.65(18) ?
    N6B C3B N1B . . 117.06(18) ?
    N3B C3B N1B . . 125.28(17) ?
    C1C N1C C3C . . 119.51(17) ?
    C1C N1C H2N . . 120.2(15) ?
    C3C N1C H2N . . 120.2(14) ?
    C1C N2C C2C . . 115.68(16) ?
    C3C N3C C2C . . 115.38(17) ?
    C1C N4C H1C . . 118.9(15) ?
    C1C N4C H2C . . 122.7(15) ?
    H1C N4C H2C . . 118(2) ?
    C2C N5C H3C . . 117.8(14) ?
    C2C N5C H4C . . 119.4(15) ?
    H3C N5C H4C . . 123(2) ?
    C3C N6C H5C . . 121.6(16) ?
    C3C N6C H6C . . 119.1(13) ?
    H5C N6C H6C . . 118(2) ?
    N4C C1C N2C . . 120.93(18) ?
    N4C C1C N1C . . 117.64(18) ?
    N2C C1C N1C . . 121.43(18) ?
    N5C C2C N2C . . 117.48(17) ?
    N5C C2C N3C . . 116.36(18) ?
    N2C C2C N3C . . 126.15(17) ?
    N6C C3C N3C . . 121.51(18) ?
    N6C C3C N1C . . 116.79(18) ?
    N3C C3C N1C . . 121.70(17) ?
    C3D N1D C1D . . 114.55(16) ?
    C1D N2D C2D . . 114.67(16) ?
    C3D N3D C2D . . 114.38(16) ?
    C1D N4D H1D . . 119.3(13) ?
    C1D N4D H2D . . 116.6(15) ?
    H1D N4D H2D . . 123(2) ?
    C2D N5D H3D . . 117.8(15) ?
    C2D N5D H4D . . 115.0(16) ?
    H3D N5D H4D . . 126(2) ?
    C3D N6D H5D . . 118.3(14) ?
    C3D N6D H6D . . 115.0(14) ?
    H5D N6D H6D . . 120(2) ?
    N4D C1D N2D . . 117.56(18) ?
    N4D C1D N1D . . 117.41(18) ?
    N2D C1D N1D . . 125.02(18) ?
    N5D C2D N2D . . 117.53(18) ?
    N5D C2D N3D . . 116.89(18) ?
    N2D C2D N3D . . 125.58(17) ?
    N3D C3D N1D . . 125.78(17) ?
    N3D C3D N6D . . 118.13(18) ?
    N1D C3D N6D . . 116.07(17) ?
    O3AB N8A O2AA . . 169.5(9) ?
    O3AB N8A O1AA . . 57.0(9) ?
    O2AA N8A O1AA . . 120.86(17) ?
    O3AB N8A O1AB . . 129.1(12) ?
    O2AA N8A O1AB . . 52.2(7) ?
    O1AA N8A O1AB . . 73.0(8) ?
    O3AB N8A O3AA . . 63.9(9) ?
    O2AA N8A O3AA . . 119.80(17) ?
    O1AA N8A O3AA . . 119.28(16) ?
    O1AB N8A O3AA . . 154.5(8) ?
    O3AB N8A O2AB . . 118.6(12) ?
    O2AA N8A O2AB . . 58.6(7) ?
    O1AA N8A O2AB . . 156.4(7) ?
    O1AB N8A O2AB . . 110.8(11) ?
    O3AA N8A O2AB . . 67.8(7) ?
    O2B N8B O1B . . 120.62(16) ?
    O2B N8B O3B . . 120.05(16) ?
    O1B N8B O3B . . 119.34(16) ?
    H1W1 O1W H2W1 . . 102(3) ?
    H1W2 O2W H2W2 . . 104(2) ?
loop_
    _geom_torsion_atom_site_label_1
    _geom_torsion_atom_site_label_2
    _geom_torsion_atom_site_label_3
    _geom_torsion_atom_site_label_4
    _geom_torsion_site_symmetry_1
    _geom_torsion_site_symmetry_2
    _geom_torsion_site_symmetry_3
    _geom_torsion_site_symmetry_4
    _geom_torsion
    _geom_torsion_publ_flag
    C2A N2A C1A N4A . . . . -179.15(18) ?
    C2A N2A C1A N1A . . . . 0.9(3) ?
    C3A N1A C1A N4A . . . . -178.41(18) ?
    C3A N1A C1A N2A . . . . 1.5(3) ?
    C3A N3A C2A N5A . . . . -178.58(18) ?
    C3A N3A C2A N2A . . . . 2.8(3) ?
    C1A N2A C2A N5A . . . . 178.11(18) ?
    C1A N2A C2A N3A . . . . -3.2(3) ?
    C2A N3A C3A N6A . . . . 179.66(19) ?
    C2A N3A C3A N1A . . . . 0.0(3) ?
    C1A N1A C3A N6A . . . . 178.31(18) ?
    C1A N1A C3A N3A . . . . -2.0(3) ?
    C3B N1B C1B N4B . . . . -176.03(18) ?
    C3B N1B C1B N2B . . . . 2.6(3) ?
    C2B N2B C1B N4B . . . . 178.92(18) ?
    C2B N2B C1B N1B . . . . 0.3(3) ?
    C3B N3B C2B N5B . . . . -178.07(17) ?
    C3B N3B C2B N2B . . . . 2.4(3) ?
    C1B N2B C2B N5B . . . . 177.45(17) ?
    C1B N2B C2B N3B . . . . -3.0(3) ?
    C2B N3B C3B N6B . . . . -179.74(18) ?
    C2B N3B C3B N1B . . . . 1.0(3) ?
    C1B N1B C3B N6B . . . . 177.44(18) ?
    C1B N1B C3B N3B . . . . -3.3(3) ?
    C2C N2C C1C N4C . . . . -179.32(18) ?
    C2C N2C C1C N1C . . . . 0.9(3) ?
    C3C N1C C1C N4C . . . . -177.41(18) ?
    C3C N1C C1C N2C . . . . 2.4(3) ?
    C1C N2C C2C N5C . . . . 176.16(18) ?
    C1C N2C C2C N3C . . . . -4.2(3) ?
    C3C N3C C2C N5C . . . . -176.55(18) ?
    C3C N3C C2C N2C . . . . 3.8(3) ?
    C2C N3C C3C N6C . . . . -179.85(19) ?
    C2C N3C C3C N1C . . . . -0.1(3) ?
    C1C N1C C3C N6C . . . . 176.93(18) ?
    C1C N1C C3C N3C . . . . -2.8(3) ?
    C2D N2D C1D N4D . . . . 179.39(17) ?
    C2D N2D C1D N1D . . . . 0.3(3) ?
    C3D N1D C1D N4D . . . . -179.25(17) ?
    C3D N1D C1D N2D . . . . -0.2(3) ?
    C1D N2D C2D N5D . . . . 178.84(17) ?
    C1D N2D C2D N3D . . . . -1.2(3) ?
    C3D N3D C2D N5D . . . . -178.23(17) ?
    C3D N3D C2D N2D . . . . 1.8(3) ?
    C2D N3D C3D N1D . . . . -1.7(3) ?
    C2D N3D C3D N6D . . . . 179.96(17) ?
    C1D N1D C3D N3D . . . . 0.9(3) ?
    C1D N1D C3D N6D . . . . 179.31(17) ?
loop_
    _geom_hbond_atom_site_label_D
    _geom_hbond_atom_site_label_H
    _geom_hbond_atom_site_label_A
    _geom_hbond_site_symmetry_A
    _geom_hbond_distance_DH
    _geom_hbond_distance_HA
    _geom_hbond_distance_DA
    _geom_hbond_angle_DHA
    _geom_hbond_publ_flag
    N4A H1A O2W 2_665 0.92(2) 2.05(2) 2.965(2) 174.2(17) yes
    N4B H1B N1D . 0.85(2) 2.18(2) 3.025(2) 174.1(18) yes
    N4D H1D O3AA . 0.88(2) 2.27(2) 3.077(2) 153(2) yes
    N1A H1N O1W 1_654 0.91(2) 1.89(2) 2.771(2) 165(2) yes
    N4A H2A O1B 2_665 0.96(3) 2.03(3) 2.838(2) 141(2) yes
    N4B H2B O3AA . 0.93(3) 2.05(2) 2.810(2) 138.8(18) yes
    N4C H2C N2D 2_676 0.88(3) 2.07(3) 2.945(2) 176(2) yes
    N4D H2D N2C 2_676 0.84(2) 2.23(2) 3.069(2) 172(2) yes
    N1C H2N O3B . 0.93(2) 1.91(2) 2.836(2) 177(2) yes
    O2W H1W2 N1D . 0.86(3) 2.04(3) 2.899(2) 174(3) yes
    N5A H3A N2B . 0.88(3) 2.20(3) 3.062(2) 165(2) yes
    N5B H3B N2A . 0.82(3) 2.30(3) 3.119(2) 175(2) yes
    N5C H3C O2AA 2_676 0.89(2) 2.06(2) 2.799(2) 140(2) yes
    N5D H3D O3AA 2_666 0.86(2) 2.53(2) 3.232(3) 140(2) yes
    N5A H4A O1AA . 0.86(2) 2.11(2) 2.963(2) 171(2) yes
    N5B H4B O2B 2_665 0.86(2) 2.20(2) 3.045(2) 167(2) yes
    N5C H4C N3D 2_566 0.89(3) 2.12(3) 2.996(2) 173(2) yes
    N5D H4D N3C 2_566 0.81(3) 2.30(3) 3.105(3) 173(2) yes
    N6A H5A N3B 1_665 0.80(2) 2.13(2) 2.926(2) 175.9(19) yes
    N6B H5B N3A 1_445 0.84(2) 2.18(2) 3.020(2) 177(2) yes
    N6C H5C O2W . 0.93(3) 2.00(3) 2.849(2) 151(2) yes
    N6D H5D O2AA 1_445 0.93(3) 2.22(3) 3.126(2) 167(2) yes
    N6A H6A O1W 1_654 0.90(2) 2.55(2) 3.262(2) 137.2(15) yes
    N6A H6A O2B 2_775 0.90(2) 2.14(2) 2.841(2) 135.2(17) yes
    N6B H6B O1AA 1_445 0.89(2) 2.17(3) 2.806(2) 128(2) yes
    N6C H6C O1B . 0.90(2) 1.97(2) 2.868(2) 174.6(18) yes
    N6D H6D N1B . 0.91(2) 2.18(2) 3.088(2) 172(2) yes
