# Supplementary material for: Melaminium nitrate–melamine–water (1/1/1)
Source: Acta Crystallogr Sect E Struct Rep Online. 2010 Oct 31;66(Pt 11):o3033–4. doi: 10.1107/S1600536810043941 (PMC3009350; doi:10.1107/S1600536810043941)
Supplement: Supplementary file 2 [file e-66-o3033-Isup2.hkl]

# 
# h,k,l, Fc-squared, Fo-squared, sigma(Fo-squared) and status flag 
# 
data_I
_shelx_title ' o5com  in P-1 (100K)' 
_shelx_refln_list_code          4 
_shelx_F_calc_maximum      421.80 
_exptl_crystal_F_000       696.00 
_reflns_d_resolution_high  0.8107 
 
loop_ 
 _symmetry_equiv_pos_as_xyz 
 'x, y, z' 
 '-x, -y, -z' 
 
_cell_length_a     7.7759 
_cell_length_b     9.0035 
_cell_length_c    19.4573 
_cell_angle_alpha  96.182 
_cell_angle_beta   90.854 
_cell_angle_gamma  99.828 
 
_shelx_F_squared_multiplier     1.000 
 
loop_ 
 _refln_index_h 
 _refln_index_k 
 _refln_index_l 
 _refln_F_squared_calc 
 _refln_F_squared_meas 
 _refln_F_squared_sigma 
 _refln_observed_status 
   1   0   0      142.28      136.67      3.70 o 
   2   0   0     2570.13     2556.85     31.77 o 
   3   0   0       45.90       58.24      5.09 o 
   4   0   0     2491.99     2634.91     40.00 o 
   5   0   0       56.41       59.55      7.16 o 
   6   0   0      997.48     1087.19     20.19 o 
   7   0   0      207.69      209.01      7.06 o 
   8   0   0       15.77       16.03      5.32 o 
   9   0   0        0.86        0.93      5.46 o 
  -9   1   0        1.53        5.51      9.50 o 
  -8   1   0        2.59        9.07      5.16 o 
  -7   1   0       11.92       18.67      5.27 o 
  -6   1   0      268.25      278.44      9.87 o 
  -5   1   0     2311.15     2363.36     25.92 o 
  -4   1   0       13.32       13.78      2.71 o 
  -3   1   0      750.23      735.72     21.86 o 
  -2   1   0      579.56      502.72      8.99 o 
  -1   1   0      568.74      554.14      7.98 o 
   0   1   0      549.51      528.88      5.65 o 
   1   1   0    14826.84    14279.25    160.37 o 
   2   1   0       57.69       59.56      4.06 o 
   3   1   0      525.50      604.64     13.61 o 
   4   1   0       27.56       23.33      5.22 o 
   5   1   0      708.92      806.20     22.67 o 
   6   1   0       16.62       19.10      8.98 o 
   7   1   0       15.71       42.75     11.10 o 
   8   1   0       58.61       42.36     15.03 o 
   9   1   0       25.90       14.54      7.22 o 
  -9   2   0        1.67       13.20     12.78 o 
  -8   2   0        3.19        0.86      5.36 o 
  -7   2   0        0.67        2.74      4.62 o 
  -6   2   0        7.19        6.47      5.53 o 
  -5   2   0      101.58       99.88     10.90 o 
  -4   2   0      920.59      807.05     15.73 o 
  -3   2   0       59.62       63.90      5.22 o 
  -2   2   0    15627.73    14995.90    107.35 o 
  -1   2   0     1492.70     1392.59     15.26 o 
   0   2   0      121.78      113.37      4.19 o 
   1   2   0       50.48       55.37      3.00 o 
   2   2   0     3397.54     3801.59     31.69 o 
   3   2   0     1247.24     1240.73     22.06 o 
   4   2   0     2943.07     3192.93     42.94 o 
   5   2   0       65.48       74.12      7.91 o 
   6   2   0      520.04      564.03     24.98 o 
   7   2   0       31.14       23.82     10.72 o 
   8   2   0     1117.78     1051.37     72.07 o 
  -7   3   0       42.41       47.40     15.23 o 
  -6   3   0       29.62       15.66      5.37 o 
  -5   3   0      121.88      124.40      8.98 o 
  -4   3   0     2987.31     3060.53     38.76 o 
  -3   3   0       21.81       33.81      3.74 o 
  -2   3   0      117.52      105.00      5.44 o 
  -1   3   0      204.75      215.19      6.41 o 
   0   3   0      282.76      242.92      7.37 o 
   1   3   0       19.47       25.13      3.00 o 
   2   3   0      959.33      981.74     12.15 o 
   3   3   0     3432.34     3603.52     27.21 o 
   4   3   0      444.28      471.89     16.25 o 
   5   3   0       75.25       80.60     19.32 o 
   6   3   0      152.54      156.27     16.88 o 
   7   3   0       84.91      100.25     15.34 o 
   8   3   0      421.68      479.27     62.99 o 
  -9   4   0      153.38      139.58     24.52 o 
  -8   4   0        2.36       -4.33      6.42 o 
  -7   4   0       49.84       80.50     10.54 o 
  -6   4   0       65.07       66.18      8.86 o 
  -5   4   0      373.67      392.65     14.69 o 
  -4   4   0      320.84      309.57     13.08 o 
  -3   4   0     3187.48     3092.43     34.69 o 
  -2   4   0       33.13       31.34      4.50 o 
  -1   4   0       36.11       38.46      5.39 o 
   0   4   0        2.67        3.54      2.40 o 
   1   4   0      714.34      739.68     12.71 o 
   2   4   0      306.79      333.73      8.24 o 
   3   4   0       38.27       39.71      3.66 o 
   4   4   0      210.84      204.48      8.32 o 
   5   4   0       41.45       35.14      3.01 o 
   6   4   0      521.68      501.42     16.57 o 
   7   4   0       26.01       25.71     13.04 o 
   8   4   0       45.91       45.03     35.43 o 
  -9   5   0      122.03      120.15     17.61 o 
  -8   5   0       16.15        4.05      7.98 o 
  -7   5   0       12.30       12.10      7.57 o 
  -6   5   0      139.46      120.98     11.88 o 
  -5   5   0       94.53       81.33      9.10 o 
  -4   5   0      215.46      231.79     10.91 o 
  -3   5   0      419.47      393.10     12.99 o 
  -2   5   0        4.44        0.69      3.58 o 
  -1   5   0       20.12       16.27      3.78 o 
   0   5   0       42.33       46.83      5.09 o 
   1   5   0      398.99      388.13     14.77 o 
   2   5   0        0.01        0.63      2.38 o 
   3   5   0      281.78      314.31     11.36 o 
   4   5   0      688.94      608.43     17.34 o 
   5   5   0       30.49        9.58      4.66 o 
   6   5   0       53.21       39.93      6.99 o 
   7   5   0        2.19        5.10      5.29 o 
  -8   6   0        2.64       15.18      9.77 o 
  -7   6   0      143.21      133.19     34.76 o 
  -6   6   0       18.03       40.22      9.61 o 
  -5   6   0      110.84      116.14     10.72 o 
  -4   6   0       65.64       75.48      8.03 o 
  -3   6   0       51.59       54.05      6.39 o 
  -2   6   0        9.33       10.66      3.89 o 
  -1   6   0      309.51      293.73     12.70 o 
   0   6   0      117.62      134.00     12.99 o 
   1   6   0      992.55      939.25     21.33 o 
   2   6   0       81.16       95.16     10.18 o 
   3   6   0       85.31       74.11     10.63 o 
   4   6   0       15.87       10.36      5.27 o 
   5   6   0      397.78      378.58     34.64 o 
   6   6   0       65.97       51.26      9.03 o 
   7   6   0        4.36       -4.56      5.94 o 
  -8   7   0      169.28      174.13     22.07 o 
  -7   7   0      198.66      191.71     21.93 o 
  -6   7   0       83.19       71.97     13.08 o 
  -5   7   0        5.25        0.81      5.40 o 
  -4   7   0      225.70      238.25     13.54 o 
  -3   7   0        1.15        7.40      5.47 o 
  -2   7   0       97.55      101.57     10.38 o 
  -1   7   0       65.31       54.62      7.38 o 
   0   7   0       13.03        6.34      4.96 o 
   1   7   0        6.27        3.16      5.22 o 
   2   7   0     1697.85     1641.80     37.00 o 
   3   7   0       52.01       61.87     10.59 o 
   4   7   0       49.74       29.47     13.06 o 
   5   7   0       13.69       20.85      7.76 o 
   6   7   0        0.21       -2.27      4.65 o 
  -7   8   0        9.78       22.54      9.93 o 
  -6   8   0        1.04       13.29      8.77 o 
  -5   8   0       50.75       46.68      9.23 o 
  -4   8   0        5.34        0.00      9.96 o 
  -3   8   0       38.49       35.85     11.24 o 
  -2   8   0      196.48      160.87     12.42 o 
  -1   8   0      115.47       94.36     10.74 o 
   0   8   0       17.41       13.66      6.20 o 
   1   8   0        0.01        1.98      6.23 o 
   2   8   0        0.03        0.24      5.14 o 
   3   8   0        3.06       17.77      8.71 o 
   4   8   0       16.63       12.56     11.05 o 
   5   8   0        0.55        4.92     11.27 o 
  -6   9   0      358.76      480.30     57.66 o 
  -5   9   0       20.41       26.05     11.38 o 
  -4   9   0       34.26       24.59     13.81 o 
  -3   9   0       93.80      100.17     12.72 o 
  -2   9   0        4.77        1.07      6.08 o 
  -1   9   0      522.66      539.82     18.18 o 
   0   9   0     2152.29     2219.80     75.75 o 
   1   9   0       16.05        6.54      7.16 o 
   2   9   0        0.90       -2.03      6.94 o 
   3   9   0        6.90        7.27      6.91 o 
   4   9   0       37.53       48.53     11.46 o 
  -5  10   0        9.24       26.73     14.56 o 
  -4  10   0       65.86       54.99     15.95 o 
  -3  10   0      333.49      300.33     21.31 o 
  -2  10   0      460.90      528.53     23.91 o 
  -1  10   0       10.53        7.10      8.04 o 
   0  10   0       15.05       28.20      8.79 o 
   1  10   0       22.09       28.05      9.07 o 
   2  10   0        2.24        7.97      7.61 o 
  -2  11   0      606.14      695.10     28.54 o 
  -1  11   0      404.93      495.67     43.01 o 
   1 -11   1      142.35      122.53     24.70 o 
   2 -11   1       11.47       15.69     12.49 o 
  -2 -10   1        0.51       15.16      8.31 o 
  -1 -10   1       87.66      101.36     15.47 o 
   0 -10   1      258.53      287.47     20.68 o 
   1 -10   1      147.39      156.03     30.10 o 
   2 -10   1        1.35       -0.11      8.12 o 
   3 -10   1        5.46        2.18      7.63 o 
   4 -10   1       94.10      123.25     17.69 o 
   5 -10   1      104.15      116.33     19.38 o 
  -4  -9   1       34.68       51.15     11.77 o 
  -3  -9   1       23.37       33.38     14.27 o 
  -2  -9   1        0.10        2.48      5.58 o 
  -1  -9   1      267.78      260.18     21.98 o 
   0  -9   1      584.80      535.49     22.66 o 
   1  -9   1       48.11       43.01      7.61 o 
   2  -9   1       25.15       19.22      7.51 o 
   3  -9   1        0.02       17.42      9.60 o 
   4  -9   1      133.93      145.94     17.75 o 
   5  -9   1       32.13       22.76     12.79 o 
   6  -9   1      129.51      136.08     36.33 o 
  -5  -8   1       12.03       29.30     13.24 o 
  -4  -8   1      205.11      231.55     29.03 o 
  -3  -8   1       43.54       36.67      9.65 o 
  -2  -8   1      179.20      156.96     16.19 o 
  -1  -8   1       39.56       49.00     10.01 o 
   0  -8   1       55.07       69.94      9.91 o 
   1  -8   1      450.63      422.58     16.56 o 
   2  -8   1       49.88       71.95     10.53 o 
   3  -8   1       23.52       37.98     10.24 o 
   4  -8   1       65.21       58.58     10.39 o 
   5  -8   1        5.86        7.56      6.46 o 
   6  -8   1       69.55       57.34     12.01 o 
   7  -8   1      175.56      147.81     22.68 o 
  -6  -7   1       37.00       51.95     17.81 o 
  -5  -7   1        1.94        2.21      9.93 o 
  -4  -7   1      126.74      135.79     21.44 o 
  -3  -7   1        0.07        7.60      6.11 o 
  -2  -7   1       51.12       64.33     11.69 o 
  -1  -7   1      116.78      117.81     18.64 o 
   0  -7   1      246.31      219.84     22.05 o 
   1  -7   1       98.85      102.24     11.16 o 
   2  -7   1      213.95      205.32     12.24 o 
   3  -7   1      202.70      195.07     12.15 o 
   4  -7   1        3.53       -2.43      4.78 o 
   5  -7   1      114.35      114.35     13.78 o 
   6  -7   1       24.12       39.87     10.42 o 
   7  -7   1      182.72      173.12     21.09 o 
   8  -7   1      115.19       90.02     16.63 o 
  -7  -6   1       23.36       33.30     16.37 o 
  -6  -6   1        7.03        5.93      5.31 o 
  -5  -6   1        3.73        3.93      9.26 o 
  -4  -6   1      107.10       98.27      9.35 o 
  -3  -6   1      168.80      159.07     14.66 o 
  -2  -6   1      195.06      220.08     14.41 o 
  -1  -6   1       98.30       97.29      8.60 o 
   0  -6   1       49.21       50.14      5.66 o 
   1  -6   1      138.70      156.77      9.37 o 
   2  -6   1      303.20      307.63     11.59 o 
   3  -6   1       33.84       37.99      5.72 o 
   4  -6   1      187.08      162.48     10.70 o 
   5  -6   1       47.61       51.41      6.39 o 
   6  -6   1        0.00        2.79      7.11 o 
   7  -6   1        1.35       14.95     13.62 o 
   8  -6   1        0.55        1.74     15.92 o 
  -7  -5   1       83.12       82.53      9.35 o 
  -6  -5   1      240.12      272.30     10.75 o 
  -5  -5   1      135.20      115.64     10.48 o 
  -4  -5   1       11.22        6.96      3.44 o 
  -3  -5   1       72.71       67.57      5.37 o 
  -2  -5   1        4.92        0.16      2.98 o 
  -1  -5   1     2372.76     2361.25     35.31 o 
   0  -5   1        6.00        4.74      2.72 o 
   1  -5   1       86.44       81.54      5.68 o 
   2  -5   1       28.35       27.29      4.22 o 
   3  -5   1      569.60      525.23     12.54 o 
   4  -5   1       15.25       16.86      4.79 o 
   5  -5   1      675.71      640.12     19.08 o 
   6  -5   1      161.88      158.46     16.27 o 
   7  -5   1        0.22       -4.84      5.56 o 
   8  -5   1        0.13        5.41      7.66 o 
   9  -5   1       31.08       35.03     10.97 o 
  -8  -4   1        8.15        8.80     15.72 o 
  -7  -4   1      132.95       96.61     18.28 o 
  -6  -4   1        7.56        6.44      4.97 o 
  -5  -4   1       38.16       33.80      2.91 o 
  -4  -4   1       30.84       24.19      3.74 o 
  -3  -4   1       61.80       68.95      6.14 o 
  -2  -4   1      688.72      752.42     12.65 o 
  -1  -4   1     2617.90     2624.65     42.41 o 
   0  -4   1     1297.00     1277.67     17.70 o 
   1  -4   1        5.74        6.06      2.47 o 
   2  -4   1      180.08      177.12      7.68 o 
   3  -4   1     1426.68     1373.79     19.55 o 
   4  -4   1     2323.98     2225.80     30.28 o 
   5  -4   1      418.26      429.20     14.63 o 
   6  -4   1      110.49      121.85     13.06 o 
   7  -4   1      142.78      140.59     13.33 o 
   8  -4   1      105.42       94.78     23.53 o 
   9  -4   1       74.53       89.25     20.10 o 
  -8  -3   1      178.16      182.24     27.88 o 
  -7  -3   1       31.67       27.64     11.69 o 
  -6  -3   1        2.21        9.51      8.00 o 
  -5  -3   1      197.07      222.82     15.70 o 
  -4  -3   1      167.24      189.46     12.03 o 
  -3  -3   1      234.67      273.82      8.36 o 
  -2  -3   1       88.29       90.81      5.90 o 
  -1  -3   1     1484.35     1526.73     20.63 o 
   0  -3   1     3004.13     2775.52     32.02 o 
   1  -3   1      843.17      769.36     11.64 o 
   2  -3   1      236.42      233.75      6.70 o 
   3  -3   1      876.14      844.91     12.95 o 
   4  -3   1      903.76      841.96     17.65 o 
   5  -3   1      156.70      175.20     11.32 o 
   6  -3   1      317.53      356.54     14.80 o 
   7  -3   1       17.39       22.92     11.82 o 
  -8  -2   1        4.81       25.03     13.78 o 
  -7  -2   1       72.68       37.12     12.17 o 
  -6  -2   1        0.04       -5.32      6.71 o 
  -5  -2   1       27.95       30.37      8.52 o 
  -4  -2   1      776.58      759.72     18.28 o 
  -3  -2   1     4571.40     4986.48     55.73 o 
  -2  -2   1     1008.02      920.10     12.74 o 
  -1  -2   1     1462.34     1347.53     13.79 o 
   0  -2   1      216.21      202.88      8.26 o 
   1  -2   1        9.41        3.92      2.10 o 
   2  -2   1     1115.35      979.48     12.62 o 
   3  -2   1     2088.19     1925.35     25.68 o 
   4  -2   1       91.18       85.53      6.15 o 
   5  -2   1      189.24      194.08      9.67 o 
   6  -2   1        3.72        7.50      5.14 o 
   7  -2   1      210.87      206.45     39.22 o 
   8  -2   1        0.05       18.89      6.59 o 
   9  -2   1       43.22       40.98     12.23 o 
  -9  -1   1        2.34        2.72      4.41 o 
  -8  -1   1      329.70      372.82     57.95 o 
  -7  -1   1      122.84      134.86     20.86 o 
  -6  -1   1      178.25      207.11     18.80 o 
  -5  -1   1       79.97       73.48      8.00 o 
  -4  -1   1      722.56      757.31     17.18 o 
  -3  -1   1       22.19       17.79      3.42 o 
  -2  -1   1    16465.90    15493.50    111.88 o 
  -1  -1   1      472.38      443.68      6.28 o 
   0  -1   1      121.30      116.72      2.85 o 
   1  -1   1       28.94       -8.44      4.22 o 
   2  -1   1     1014.44      907.12     12.31 o 
   3  -1   1     1342.05     1216.08     24.04 o 
   4  -1   1     2880.34     2665.33     27.77 o 
   5  -1   1       15.32       13.99      2.89 o 
   6  -1   1      336.06      344.41     14.73 o 
   7  -1   1       29.37       30.84      5.67 o 
   8  -1   1       28.07       23.90      5.82 o 
   9  -1   1       29.14       42.74      7.24 o 
  -9   0   1        5.09        7.37      5.99 o 
  -8   0   1       19.53       14.10      4.74 o 
  -7   0   1       15.77       19.29      3.34 o 
  -6   0   1        7.56        4.42      2.34 o 
  -5   0   1     3006.46     3160.89     35.87 o 
  -4   0   1       86.50       94.34      7.31 o 
  -3   0   1      213.34      187.20      7.70 o 
  -2   0   1      309.63      295.04      6.92 o 
  -1   0   1      581.61      504.14      7.24 o 
   1   0   1      204.13      194.39      6.89 o 
   2   0   1        0.03       -1.64      2.54 o 
   3   0   1     1329.41     1274.20     33.88 o 
   4   0   1        4.38        3.40      3.16 o 
   5   0   1     5094.49     5122.94     50.98 o 
   6   0   1      401.74      416.79     13.13 o 
   7   0   1        0.80        1.77      3.40 o 
   8   0   1        2.60        6.45      4.39 o 
   9   0   1       88.92       97.33     10.15 o 
  -9   1   1        5.08        8.75      5.88 o 
  -8   1   1       24.99       20.20      6.48 o 
  -7   1   1       51.82       52.95      8.13 o 
  -6   1   1      226.40      206.93      8.62 o 
  -5   1   1      114.45      120.24      6.69 o 
  -4   1   1      282.77      293.60     13.24 o 
  -3   1   1      312.96      284.04      7.40 o 
  -2   1   1     3400.85     3017.08     32.94 o 
  -1   1   1       93.96       89.92      3.54 o 
   0   1   1      941.93      846.51      7.08 o 
   1   1   1      260.92      268.51      4.25 o 
   2   1   1      514.56      452.37      9.66 o 
   3   1   1     1071.20     1081.55     18.75 o 
   4   1   1      260.71      267.95     10.61 o 
   5   1   1     1002.82     1093.91     26.42 o 
   6   1   1       21.78       26.88      9.29 o 
   7   1   1       35.70       31.61     10.06 o 
   9   1   1        4.88        2.91      6.36 o 
  -9   2   1       78.37       86.60     11.16 o 
  -8   2   1       84.75      111.20     17.12 o 
  -7   2   1       55.98       77.57     16.38 o 
  -6   2   1      106.02       90.29     10.25 o 
  -5   2   1      211.83      238.60     10.71 o 
  -4   2   1      104.83      114.12      7.21 o 
  -3   2   1     4302.78     4277.32     45.13 o 
  -2   2   1     4199.65     3951.47     35.84 o 
  -1   2   1     3589.15     3400.20     31.98 o 
   0   2   1        3.22        3.67      1.74 o 
   1   2   1      885.57      962.37     11.34 o 
   2   2   1     3237.08     3073.58     27.09 o 
   3   2   1     2465.93     2549.13     31.60 o 
   4   2   1       19.33       23.00      7.45 o 
   5   2   1       79.21       76.29     11.00 o 
   6   2   1        0.08       -4.80      7.16 o 
   7   2   1       35.39       31.12     11.21 o 
   8   2   1       16.63       29.64     13.07 o 
  -7   3   1        3.72       24.43     10.48 o 
  -6   3   1        3.86        0.73      4.42 o 
  -5   3   1        1.01        0.12      4.17 o 
  -4   3   1      110.30      133.24      8.71 o 
  -3   3   1      915.46      777.66     14.51 o 
  -2   3   1     1214.61     1246.55     16.01 o 
  -1   3   1      839.53      783.98     12.19 o 
   0   3   1      459.53      509.23      8.08 o 
   1   3   1     1378.98     1539.82     17.78 o 
   2   3   1        1.18        4.25      1.36 o 
   3   3   1     1600.81     1678.01     15.38 o 
   4   3   1      127.88      115.10      5.96 o 
   5   3   1       43.65       34.65      9.82 o 
   6   3   1        8.24        8.75      6.81 o 
   7   3   1       39.25       53.99     11.76 o 
   8   3   1       19.95       20.67     15.11 o 
  -9   4   1       26.57       48.50     11.22 o 
  -8   4   1       11.05       13.83      8.12 o 
  -7   4   1       26.95       21.31      6.63 o 
  -6   4   1        0.09       -2.62      4.86 o 
  -5   4   1       74.51       60.18      7.84 o 
  -4   4   1      372.34      321.37     12.95 o 
  -3   4   1        1.67       -1.33      3.97 o 
  -2   4   1     2111.66     1769.36     20.79 o 
  -1   4   1       79.80       67.36      4.78 o 
   0   4   1      456.76      449.49     10.00 o 
   1   4   1       13.11        9.73      2.64 o 
   2   4   1      127.18      134.00      6.23 o 
   3   4   1      367.86      348.24      7.53 o 
   4   4   1      475.73      511.45      9.19 o 
   5   4   1      158.26      159.59      5.33 o 
   6   4   1        1.21        5.68      4.36 o 
   7   4   1       43.95       61.30     15.58 o 
   8   4   1        5.71        3.78     13.30 o 
  -9   5   1        1.93        4.75      8.66 o 
  -8   5   1       52.50       49.62     14.66 o 
  -7   5   1      112.38      103.16     22.09 o 
  -6   5   1       60.01       54.19     15.60 o 
  -5   5   1      148.50      161.43     11.91 o 
  -4   5   1       80.33       75.59      7.34 o 
  -3   5   1      493.23      461.98     12.07 o 
  -2   5   1       24.64       22.47      5.39 o 
  -1   5   1     1162.09     1175.74     16.18 o 
   0   5   1      115.13      106.99      6.75 o 
   1   5   1       21.39       20.06      4.63 o 
   2   5   1      167.33      159.07      8.61 o 
   3   5   1      144.60      148.93     10.40 o 
   4   5   1       44.80       40.93      9.08 o 
   5   5   1        0.00        2.97      3.43 o 
   6   5   1      191.62      204.04     10.61 o 
   7   5   1        0.76        4.76      6.01 o 
  -8   6   1        5.07       19.77      9.83 o 
  -7   6   1       27.60       14.91      9.29 o 
  -6   6   1       25.50       34.27      8.56 o 
  -5   6   1      212.02      198.17     10.78 o 
  -4   6   1      893.36      948.38     20.73 o 
  -3   6   1       28.12       34.19      5.58 o 
  -2   6   1      260.07      272.65     11.60 o 
  -1   6   1        1.68        1.39      3.09 o 
   0   6   1       10.56       17.53      4.18 o 
   1   6   1      186.26      182.16     13.07 o 
   2   6   1       73.31       67.75      8.54 o 
   3   6   1       50.28       40.98      8.17 o 
   4   6   1      337.88      313.74     16.51 o 
   5   6   1        3.98       22.00     19.94 o 
   6   6   1      135.02      157.33     14.53 o 
  -8   7   1      126.99       83.94     16.16 o 
  -7   7   1        0.10       -5.67      7.03 o 
  -6   7   1        0.01       -5.01      6.60 o 
  -5   7   1      617.96      596.16     18.46 o 
  -4   7   1      242.93      251.79     13.93 o 
  -3   7   1      415.02      431.47     17.99 o 
  -2   7   1       72.91       74.19      8.21 o 
  -1   7   1        1.76       11.08      5.14 o 
   0   7   1        4.37        4.94      4.27 o 
   1   7   1      180.67      171.33     14.57 o 
   2   7   1      341.52      344.12     23.67 o 
   3   7   1      216.42      218.94     16.12 o 
   4   7   1       52.35       49.78     34.93 o 
   5   7   1      117.05      126.33     18.49 o 
   6   7   1       47.38       15.26     21.53 o 
  -7   8   1       16.56       16.79     20.16 o 
  -6   8   1       30.59       19.20     17.41 o 
  -5   8   1      144.63      166.09     13.29 o 
  -4   8   1       46.84       33.27     11.47 o 
  -3   8   1      254.04      269.41     21.32 o 
  -2   8   1       78.97       70.14      9.25 o 
  -1   8   1        2.61       -0.27      4.70 o 
   0   8   1      255.97      235.53     16.23 o 
   1   8   1      117.51      138.37     27.64 o 
   2   8   1      260.10      286.66     21.83 o 
   3   8   1       13.91       11.53      8.19 o 
   4   8   1        0.55      -14.55      7.27 o 
   5   8   1       50.28       52.70     17.95 o 
  -6   9   1      121.66       74.24     33.26 o 
  -5   9   1      509.48      516.24     27.30 o 
  -4   9   1      139.79      123.75     17.05 o 
  -3   9   1      178.25      179.15     18.55 o 
  -2   9   1        2.15        0.95      5.65 o 
  -1   9   1     3399.37     3450.32     49.35 o 
   0   9   1      357.86      330.88     37.55 o 
   1   9   1      542.60      545.53     27.69 o 
   2   9   1        9.52        9.93      8.23 o 
   3   9   1       49.31       38.14      9.62 o 
   4   9   1      110.87      141.84     17.54 o 
  -5  10   1       14.06       12.20     12.20 o 
  -4  10   1       48.94       77.75     12.09 o 
  -3  10   1       12.02       14.99      8.83 o 
  -2  10   1       11.68       13.94      9.25 o 
  -1  10   1      367.97      425.46     25.13 o 
   0  10   1     1608.01     1772.40     75.31 o 
   1  10   1       48.27       61.71     12.87 o 
   2  10   1       52.77       46.37     13.23 o 
   1 -11   2      170.52      210.14     30.34 o 
   2 -11   2     1529.47     1590.92     42.21 o 
  -2 -10   2        8.04       -1.41      7.45 o 
  -1 -10   2       10.75        5.15      7.42 o 
   0 -10   2        0.01        7.85      7.21 o 
   1 -10   2        0.20       -0.21      6.89 o 
   2 -10   2        7.14       10.75      8.11 o 
   3 -10   2      195.75      197.49     19.14 o 
   4 -10   2       78.16       97.75     16.05 o 
   5 -10   2        6.60        8.16     18.22 o 
  -4  -9   2        1.12        3.70      6.90 o 
  -3  -9   2       49.40       43.06     13.74 o 
  -2  -9   2      131.83      109.19     15.80 o 
  -1  -9   2       23.61       12.71      7.13 o 
   0  -9   2      410.25      385.72     33.68 o 
   1  -9   2        1.03        2.18      5.40 o 
   2  -9   2       32.74       37.15      7.71 o 
   3  -9   2       22.54       38.23     10.77 o 
   4  -9   2        2.65       10.96     10.70 o 
   5  -9   2        1.22        9.60     25.72 o 
   6  -9   2       74.87       28.28     27.55 o 
  -5  -8   2        5.33        4.36     12.36 o 
  -4  -8   2       27.06       30.34     20.57 o 
  -3  -8   2      346.64      334.44     23.32 o 
  -2  -8   2       56.73       59.57     16.14 o 
  -1  -8   2      166.72      161.43     24.19 o 
   0  -8   2      240.10      244.99     16.51 o 
   1  -8   2      278.40      257.57     14.49 o 
   2  -8   2       26.98       38.60      8.47 o 
   3  -8   2       15.14       18.76     19.46 o 
   4  -8   2        3.32        5.90      7.66 o 
   5  -8   2      120.98      122.59     12.42 o 
   6  -8   2       17.64       34.07     10.42 o 
   7  -8   2      129.33      111.45     15.97 o 
  -6  -7   2       75.98       95.64     30.81 o 
  -5  -7   2       74.14       73.47     11.14 o 
  -4  -7   2      294.20      285.96     30.00 o 
  -3  -7   2       29.33       29.32      7.38 o 
  -2  -7   2      362.66      341.42     19.57 o 
  -1  -7   2      132.55      111.92     11.75 o 
   0  -7   2       10.06        5.89      6.85 o 
   1  -7   2      861.26      873.43     25.13 o 
   2  -7   2        3.06        5.56      5.01 o 
   3  -7   2        0.03       -0.80      6.51 o 
   4  -7   2        3.88        3.39      7.27 o 
   5  -7   2      238.92      223.05     13.39 o 
   6  -7   2       92.84       76.74     12.29 o 
   7  -7   2       28.35        7.91      8.56 o 
   8  -7   2       30.93        6.17     12.31 o 
  -7  -6   2       20.95       12.79     15.43 o 
  -6  -6   2       68.36       69.96     10.34 o 
  -5  -6   2       41.36       34.18     13.58 o 
  -4  -6   2      510.27      440.95     23.52 o 
  -3  -6   2       92.06       69.75     10.62 o 
  -2  -6   2        3.16        1.08      4.05 o 
  -1  -6   2       59.50       55.17      6.80 o 
   0  -6   2      279.57      296.03     10.74 o 
   1  -6   2      299.34      305.46     12.39 o 
   2  -6   2      104.03       96.63      7.37 o 
   3  -6   2      158.82      155.63      9.36 o 
   4  -6   2       59.78       48.52      6.99 o 
   5  -6   2     1235.33     1268.94     21.84 o 
   6  -6   2      371.92      333.57     21.70 o 
   7  -6   2      146.74      173.39     21.92 o 
   8  -6   2       13.46       15.91      8.89 o 
  -7  -5   2      310.08      312.95     15.51 o 
  -6  -5   2      199.37      191.00     12.46 o 
  -5  -5   2       20.17       15.04      4.22 o 
  -4  -5   2      155.22      160.47     10.86 o 
  -3  -5   2      376.74      371.90     11.68 o 
  -2  -5   2      501.50      522.50     23.60 o 
  -1  -5   2     2841.13     2972.95     59.57 o 
   0  -5   2     1655.52     1589.22     21.25 o 
   1  -5   2      161.00      181.44      7.90 o 
   2  -5   2       82.38       68.75      5.76 o 
   3  -5   2      727.81      760.16     14.26 o 
   4  -5   2      343.64      347.21     12.09 o 
   5  -5   2        3.66       10.38      5.15 o 
   6  -5   2      506.42      518.18     21.62 o 
   7  -5   2       20.57       21.22      6.91 o 
   8  -5   2       16.48       15.69      8.20 o 
   9  -5   2       28.95       45.55     11.38 o 
  -8  -4   2        3.91        4.53     12.82 o 
  -7  -4   2       50.04       50.88     14.80 o 
  -6  -4   2      609.90      495.84     21.86 o 
  -5  -4   2       12.83       13.29      4.21 o 
  -4  -4   2      371.98      386.75      7.73 o 
  -3  -4   2        0.34       -1.26      2.31 o 
  -2  -4   2     5189.21     5681.34     54.20 o 
  -1  -4   2      761.44      781.41     14.71 o 
   0  -4   2     2497.90     2781.26     29.39 o 
   1  -4   2      138.44      156.01      6.99 o 
   2  -4   2      232.76      245.46      7.98 o 
   3  -4   2        1.19       -3.93      3.02 o 
   4  -4   2    12532.61    12378.26    106.05 o 
   5  -4   2       62.48       61.16      7.43 o 
   6  -4   2      231.75      210.69     15.44 o 
   7  -4   2       69.83       80.94     12.22 o 
   8  -4   2       13.39        9.52      7.69 o 
   9  -4   2        0.35       11.45      9.95 o 
  -8  -3   2       16.87        3.40     10.37 o 
  -7  -3   2       68.66       74.44     13.78 o 
  -6  -3   2      130.69      140.27     15.78 o 
  -5  -3   2       51.67       36.49      7.27 o 
  -4  -3   2      256.12      265.97      9.33 o 
  -3  -3   2     1397.02     1604.07     16.31 o 
  -2  -3   2       48.17       53.34      4.89 o 
  -1  -3   2     1328.88     1449.00     20.38 o 
   0  -3   2        3.99        1.95      3.62 o 
   1  -3   2    21566.66    20898.63    144.87 o 
   2  -3   2      343.94      311.34      8.38 o 
   3  -3   2      257.13      232.22      7.93 o 
   4  -3   2      277.74      274.07     10.79 o 
   5  -3   2      198.44      223.16     17.96 o 
   6  -3   2        0.00       -2.26      4.21 o 
   7  -3   2      526.89      544.00     43.29 o 
   8  -3   2       45.89       39.46     17.67 o 
  -8  -2   2      172.12      211.08     29.49 o 
  -7  -2   2        9.00       10.04      9.48 o 
  -6  -2   2       49.41       37.78      8.74 o 
  -5  -2   2      319.87      323.86     21.37 o 
  -4  -2   2     3060.87     3387.90     83.40 o 
  -3  -2   2      864.06      872.92     18.03 o 
  -2  -2   2     1467.89     1673.98     14.89 o 
  -1  -2   2       32.29       25.75      3.01 o 
   0  -2   2      626.24      645.63      9.51 o 
   1  -2   2      617.04      582.63      9.21 o 
   2  -2   2   177913.55   159007.11   1090.52 o 
   3  -2   2       73.78       79.92      5.52 o 
   4  -2   2     1724.64     1658.84     23.29 o 
   5  -2   2      279.95      281.43     11.36 o 
   6  -2   2     1377.24     1349.24     31.16 o 
   7  -2   2        3.39        1.66      3.94 o 
   8  -2   2      370.31      324.69     24.01 o 
   9  -2   2      107.54      116.14     12.74 o 
  -9  -1   2        1.89       -0.95      6.69 o 
  -8  -1   2       20.38       23.61      6.57 o 
  -7  -1   2       20.31        8.98      8.67 o 
  -6  -1   2        8.03        8.91      6.06 o 
  -5  -1   2       10.69       10.76      4.19 o 
  -4  -1   2     1095.06     1181.58     21.81 o 
  -3  -1   2     4527.34     4785.49     46.51 o 
  -2  -1   2       10.11       12.58      2.67 o 
  -1  -1   2       73.46       71.08      3.25 o 
   0  -1   2      441.85      404.81      6.71 o 
   1  -1   2       72.95       82.30      3.76 o 
   2  -1   2      539.37      504.90      9.88 o 
   3  -1   2      395.65      441.31      8.13 o 
   4  -1   2      332.42      347.95      8.02 o 
   5  -1   2       34.19       41.60      4.54 o 
   6  -1   2        8.89       12.45      4.56 o 
   7  -1   2      187.57      201.20     11.55 o 
   8  -1   2       90.35      103.73     35.85 o 
   9  -1   2        5.51        5.38      4.53 o 
  -9   0   2      162.28      179.14     13.41 o 
  -8   0   2        6.63        4.96      8.92 o 
  -7   0   2       10.65       10.46      5.82 o 
  -6   0   2        0.39        3.34      2.06 o 
  -5   0   2       22.83       28.67      4.04 o 
  -4   0   2       35.07       33.19      3.50 o 
  -3   0   2        7.49        1.18      1.98 o 
  -2   0   2      505.18      456.91      7.10 o 
  -1   0   2      258.14      248.12      4.93 o 
   0   0   2     1211.88     1100.77      9.98 o 
   1   0   2     2589.82     2390.35     21.36 o 
   2   0   2       76.40       64.65      3.04 o 
   3   0   2       35.10       36.39      2.54 o 
   4   0   2      406.10      439.07      9.99 o 
   5   0   2      751.83      774.43     15.65 o 
   6   0   2      936.97     1018.82     15.77 o 
   7   0   2      110.98       93.37      6.94 o 
   8   0   2      202.03      221.55     15.84 o 
   9   0   2       92.12       87.02      9.99 o 
  -9   1   2        1.18        3.39      5.46 o 
  -8   1   2        0.37        5.37      9.81 o 
  -7   1   2        7.53        4.68      4.24 o 
  -6   1   2      108.75      121.07      7.51 o 
  -5   1   2      155.00      177.81      8.60 o 
  -4   1   2        3.27        4.50      1.68 o 
  -3   1   2      150.03      150.77      5.46 o 
  -2   1   2     9897.62     9409.63     82.13 o 
  -1   1   2        0.98        1.27      1.50 o 
   0   1   2     3239.77     3070.08     20.20 o 
   1   1   2       15.71       24.67      2.87 o 
   2   1   2        8.74       14.62      4.90 o 
   3   1   2      136.35      137.34      7.69 o 
   4   1   2      317.55      330.49     12.60 o 
   5   1   2     1149.75     1180.50     27.30 o 
   6   1   2       59.93       65.95     11.27 o 
   7   1   2        4.06       16.22      8.99 o 
   8   1   2       27.44       17.93      6.53 o 
   9   1   2       77.85       82.71     11.08 o 
  -9   2   2      104.39       72.48     10.78 o 
  -8   2   2        3.54       15.08      7.26 o 
  -7   2   2      363.45      407.68     20.73 o 
  -6   2   2       50.53       54.35      8.69 o 
  -5   2   2       75.27       65.86      6.97 o 
  -4   2   2       40.02       36.35      4.63 o 
  -3   2   2      421.32      401.81     11.62 o 
  -2   2   2      175.37      171.71      6.31 o 
  -1   2   2     4881.01     4727.15     37.34 o 
   0   2   2      165.57      167.27      4.38 o 
   1   2   2      207.39      162.36      4.67 o 
   2   2   2       35.99       66.90      3.22 o 
   3   2   2      197.03      219.21     10.72 o 
   4   2   2      585.15      642.26     16.64 o 
   5   2   2       33.79       28.89      6.82 o 
   6   2   2      187.68      191.84     23.95 o 
   7   2   2        5.45       16.40     12.27 o 
  -7   3   2      225.02      240.82     25.83 o 
  -6   3   2        6.04       18.42      5.77 o 
  -5   3   2       11.15        2.78      4.33 o 
  -4   3   2     4097.96     3624.34     42.83 o 
  -3   3   2      201.28      191.35      9.70 o 
  -2   3   2      410.08      366.86      8.30 o 
  -1   3   2     1686.99     1558.04     18.56 o 
   0   3   2        9.51       17.65      2.86 o 
   1   3   2       68.28       63.58      5.29 o 
   2   3   2       23.00       21.19      3.43 o 
   3   3   2        5.95        4.20      1.65 o 
   4   3   2       46.85       45.34      4.28 o 
   5   3   2       48.33       40.32      7.26 o 
   6   3   2      207.05      198.29     18.67 o 
   7   3   2        3.28       25.17     12.30 o 
  -9   4   2       75.39       57.18     11.61 o 
  -8   4   2        8.56        3.36      7.71 o 
  -7   4   2        0.96        3.77      5.84 o 
  -6   4   2        1.76        3.04      4.86 o 
  -5   4   2      399.86      412.07     15.11 o 
  -4   4   2       19.04       21.52      3.95 o 
  -3   4   2      131.17      140.63      7.70 o 
  -2   4   2      556.82      520.91     10.92 o 
  -1   4   2       53.81       43.64      3.91 o 
   0   4   2       11.87        6.96      4.47 o 
   1   4   2      425.67      422.90     13.86 o 
   2   4   2       52.33       51.03      5.98 o 
   3   4   2     1020.84     1012.78     15.01 o 
   4   4   2       97.31       84.65      6.49 o 
   5   4   2       27.18       15.85      4.21 o 
   6   4   2      271.13      252.55     18.40 o 
   7   4   2      173.93      186.82     18.70 o 
   8   4   2       19.53       24.64     14.35 o 
  -9   5   2        1.26        5.88      8.75 o 
  -8   5   2      137.49      145.78     17.52 o 
  -7   5   2      112.02      103.56     14.75 o 
  -6   5   2       59.24       68.01     11.01 o 
  -5   5   2       27.77       30.46      6.83 o 
  -4   5   2       87.01      102.94      8.12 o 
  -3   5   2        2.85        6.89      3.69 o 
  -2   5   2     1103.33     1072.43     17.04 o 
  -1   5   2       15.06       13.63      4.44 o 
   0   5   2      387.84      423.49     10.84 o 
   1   5   2        2.00        4.18      2.68 o 
   2   5   2       89.57       95.73      6.19 o 
   3   5   2        5.78        3.84      4.38 o 
   4   5   2     3013.55     3085.02     56.07 o 
   5   5   2        8.12        8.89      4.00 o 
   6   5   2        8.37        6.59      3.72 o 
   7   5   2        4.54        3.95      4.50 o 
  -8   6   2       61.19       72.80     14.59 o 
  -7   6   2       10.05       15.78      9.25 o 
  -6   6   2        1.94        6.05     11.09 o 
  -5   6   2        1.13        5.01      4.51 o 
  -4   6   2       10.97       13.40      6.43 o 
  -3   6   2      282.21      271.79     12.13 o 
  -2   6   2       38.90       31.05      5.29 o 
  -1   6   2      156.90      152.52      8.15 o 
   0   6   2      216.47      183.97      9.52 o 
   1   6   2        2.57        3.18      4.39 o 
   2   6   2       49.93       39.13      5.65 o 
   3   6   2      110.09      138.06     14.31 o 
   4   6   2       51.36       60.83     12.54 o 
   5   6   2       42.44       43.26      8.44 o 
   6   6   2       10.62       16.36     11.43 o 
  -8   7   2       57.92       74.11     16.34 o 
  -7   7   2       67.97       71.22     29.09 o 
  -6   7   2       50.02       56.24     16.45 o 
  -5   7   2       54.64       52.08      8.19 o 
  -4   7   2     1257.14     1295.97     27.59 o 
  -3   7   2      156.71      188.54     13.32 o 
  -2   7   2       12.10        9.19      6.70 o 
  -1   7   2       28.09       32.80      6.46 o 
   0   7   2       10.90       12.35      5.76 o 
   1   7   2      173.12      201.58     15.83 o 
   2   7   2     1533.39     1524.50     36.07 o 
   3   7   2      151.72      126.76     10.71 o 
   4   7   2       69.94       73.44     41.48 o 
   5   7   2        5.56       11.69      6.80 o 
   6   7   2       77.87      101.18     14.33 o 
  -7   8   2        0.55       13.20      9.55 o 
  -6   8   2        7.36       11.04      8.49 o 
  -5   8   2       43.46       40.70      8.24 o 
  -4   8   2        1.10       -6.03      9.08 o 
  -3   8   2        5.60        2.47     12.49 o 
  -2   8   2        3.84        3.70      5.69 o 
  -1   8   2      989.72      937.62     22.99 o 
   0   8   2     1926.80     1956.08     40.53 o 
   1   8   2       24.30       22.37      9.00 o 
   2   8   2       71.47       54.64     10.45 o 
   3   8   2      422.58      441.86     25.25 o 
   4   8   2        0.69       17.56     12.74 o 
   5   8   2        8.49        2.43     11.52 o 
  -6   9   2        2.10        8.94     26.73 o 
  -5   9   2      225.78      239.04     21.60 o 
  -4   9   2        3.18       11.26      7.73 o 
  -3   9   2       24.23       24.53      9.21 o 
  -2   9   2      288.49      321.08     18.01 o 
  -1   9   2      482.86      491.88     21.15 o 
   0   9   2      209.65      212.75     17.00 o 
   1   9   2      922.82      905.96     50.86 o 
   2   9   2        0.53        8.50      7.15 o 
   3   9   2        0.12        0.51     12.78 o 
  -5  10   2        5.55        3.74      9.20 o 
  -4  10   2        1.77       10.83     11.83 o 
  -3  10   2        0.11        0.04      7.73 o 
  -2  10   2      968.45     1035.87     43.18 o 
  -1  10   2      206.86      222.65     26.08 o 
   0  10   2      612.05      678.70     47.15 o 
   1  10   2      223.06      266.49     28.89 o 
   2  10   2       34.34       18.48     15.40 o 
   1 -11   3      184.88      209.32     29.72 o 
   2 -11   3      282.13      298.50     23.01 o 
  -2 -10   3       40.79       17.87      8.91 o 
  -1 -10   3       47.44       45.62     12.74 o 
   0 -10   3       18.26        8.07      8.94 o 
   1 -10   3       32.34       15.74      7.94 o 
   2 -10   3        7.30       30.55      9.74 o 
   3 -10   3      267.39      288.86     37.79 o 
   4 -10   3       84.48      100.14     17.82 o 
   5 -10   3       47.93       25.24     14.71 o 
  -4  -9   3        5.96        5.60      7.63 o 
  -3  -9   3        4.68       -5.26      7.71 o 
  -2  -9   3        1.86        4.03      9.94 o 
  -1  -9   3       12.85        9.10      7.43 o 
   0  -9   3       27.56       11.95      7.09 o 
   1  -9   3        9.41        4.40      5.04 o 
   2  -9   3       70.39       56.87     12.62 o 
   3  -9   3       77.34       68.29     12.72 o 
   4  -9   3      156.70      152.78     45.31 o 
   5  -9   3       81.14       68.02     16.08 o 
   6  -9   3       10.38       14.92     26.07 o 
  -5  -8   3        1.09       -1.27     10.65 o 
  -4  -8   3       64.36       37.37     15.68 o 
  -3  -8   3        2.03        3.98      5.32 o 
  -2  -8   3      118.95      115.68     14.32 o 
  -1  -8   3       31.37       30.83      8.29 o 
   0  -8   3        0.43        2.35      5.29 o 
   1  -8   3        0.34       -0.69      4.51 o 
   2  -8   3       36.33       35.20      8.48 o 
   3  -8   3       50.95       38.50     13.43 o 
   4  -8   3       59.43       70.95     11.46 o 
   5  -8   3       45.19       34.23      8.36 o 
   6  -8   3       14.52        9.00      8.57 o 
   7  -8   3       48.73       40.01     14.25 o 
  -6  -7   3      243.94      264.68     31.74 o 
  -5  -7   3      136.28      108.63     13.95 o 
  -4  -7   3      368.31      397.84     35.23 o 
  -3  -7   3      433.85      384.25     22.25 o 
  -2  -7   3        0.08        2.21      4.79 o 
  -1  -7   3        1.49        2.23      4.14 o 
   0  -7   3        5.85        0.67      3.87 o 
   1  -7   3      818.76      821.96     22.74 o 
   2  -7   3        4.41        0.28      4.53 o 
   3  -7   3       39.06       44.18      7.25 o 
   4  -7   3       72.51       76.19      8.77 o 
   5  -7   3      227.79      227.90     14.68 o 
   6  -7   3       22.29       26.38     14.79 o 
   7  -7   3      122.86      103.05     18.85 o 
   8  -7   3       56.94       70.12     15.48 o 
  -7  -6   3       97.42      108.02     14.14 o 
  -6  -6   3       17.77       15.79      6.36 o 
  -5  -6   3      689.29      669.36     39.91 o 
  -4  -6   3       21.41       14.40      7.53 o 
  -3  -6   3       69.72       40.64     11.70 o 
  -2  -6   3       25.08       19.70      6.15 o 
  -1  -6   3        0.93        1.98      3.19 o 
   0  -6   3     1620.19     1593.32     23.92 o 
   1  -6   3      714.20      623.33     14.07 o 
   2  -6   3       34.27       26.70      4.81 o 
   3  -6   3        0.86        3.38      4.32 o 
   4  -6   3        2.68        3.91      7.39 o 
   5  -6   3      275.66      242.99     19.44 o 
   6  -6   3      546.13      507.41     22.59 o 
   7  -6   3        0.12       11.33     18.89 o 
   8  -6   3       51.27       27.69     29.28 o 
  -7  -5   3       44.40       35.48      8.29 o 
  -6  -5   3      284.90      237.23     13.83 o 
  -5  -5   3       18.11       13.23      4.69 o 
  -4  -5   3       11.01        6.10      3.88 o 
  -3  -5   3       74.53       89.62      7.98 o 
  -2  -5   3       10.99        4.81      3.22 o 
  -1  -5   3       69.17       64.59      6.46 o 
   0  -5   3        0.05       -3.88      3.58 o 
   1  -5   3      116.72      117.31      6.93 o 
   2  -5   3     1810.39     1776.50     25.56 o 
   3  -5   3      574.47      547.64     12.25 o 
   4  -5   3      612.95      594.20     14.60 o 
   5  -5   3      691.39      620.00     20.36 o 
   6  -5   3       62.21       29.65     12.81 o 
   7  -5   3       34.02       30.98      6.96 o 
   8  -5   3      160.60      170.39     18.48 o 
   9  -5   3        2.62        4.90      7.98 o 
  -8  -4   3       23.77       32.33     16.21 o 
  -7  -4   3     1333.07     1035.99     76.05 o 
  -6  -4   3       53.34       77.78     15.62 o 
  -5  -4   3        0.04        3.54      2.35 o 
  -4  -4   3        0.13       -0.20      2.12 o 
  -3  -4   3      334.59      376.02     16.17 o 
  -2  -4   3      307.59      348.44     10.18 o 
  -1  -4   3       18.10       16.03      2.93 o 
   0  -4   3     1825.73     1736.64     20.59 o 
   1  -4   3      263.11      248.42      7.72 o 
   2  -4   3      375.69      369.09      9.00 o 
   3  -4   3      821.30      786.29     14.47 o 
   4  -4   3      624.75      595.29     14.71 o 
   5  -4   3      756.60      743.84     28.39 o 
   6  -4   3       18.68       17.19      6.11 o 
   7  -4   3       58.36       75.33     10.21 o 
   8  -4   3       16.27       17.90      7.98 o 
   9  -4   3        0.08        1.35      9.65 o 
  -8  -3   3        0.93       26.31     14.73 o 
  -7  -3   3       14.32       23.87     10.29 o 
  -6  -3   3      542.77      493.93     24.98 o 
  -5  -3   3      204.04      188.21      8.29 o 
  -4  -3   3      783.79      894.36     14.70 o 
  -3  -3   3        0.11       -0.14      1.62 o 
  -2  -3   3     1390.81     1442.61     17.46 o 
  -1  -3   3        1.01        3.57      2.21 o 
   0  -3   3    13746.75    12724.19     99.98 o 
   1  -3   3       10.22        6.72      2.90 o 
   2  -3   3      320.57      334.24      7.52 o 
   3  -3   3       26.23       30.62      4.26 o 
   4  -3   3     1078.28     1004.59     18.75 o 
   5  -3   3      463.73      434.93     15.87 o 
   6  -3   3       25.32       18.22      5.87 o 
   7  -3   3       88.71      103.21     22.44 o 
  -8  -2   3        3.21        6.71     11.46 o 
  -7  -2   3       28.33       53.38     15.88 o 
  -6  -2   3        7.95        5.76      7.55 o 
  -5  -2   3       81.14       94.86     11.94 o 
  -4  -2   3        2.57       -1.04      2.68 o 
  -3  -2   3     9583.90    10401.94     93.81 o 
  -2  -2   3        0.93        2.78      1.52 o 
  -1  -2   3        6.47        6.30      2.35 o 
   0  -2   3        0.80       -1.50      2.34 o 
   1  -2   3    16641.47    15676.67    109.27 o 
   2  -2   3      413.31      358.21      9.60 o 
   3  -2   3       43.41       63.29      4.95 o 
   4  -2   3        1.26       -3.66      2.60 o 
   5  -2   3      125.06      127.70      7.89 o 
   6  -2   3      122.14      120.18     11.19 o 
   7  -2   3     1766.80     2025.89     71.20 o 
   8  -2   3      141.63      177.57     21.60 o 
   9  -2   3        0.70        7.98      6.62 o 
  -9  -1   3       15.41        7.88      5.86 o 
  -8  -1   3      619.00      617.41     17.61 o 
  -7  -1   3       56.26       55.07      6.88 o 
  -6  -1   3        7.49        8.63      3.37 o 
  -5  -1   3      110.77      140.40     11.88 o 
  -4  -1   3      417.84      401.63     13.18 o 
  -3  -1   3        4.51       -0.40      1.70 o 
  -2  -1   3       53.38       48.19      2.41 o 
  -1  -1   3       54.20       54.30      3.17 o 
   0  -1   3     1031.66      952.49     11.13 o 
   1  -1   3       70.44       70.90      3.63 o 
   2  -1   3     2639.51     2645.84     29.82 o 
   3  -1   3     2920.74     2809.99     24.41 o 
   4  -1   3        0.53        0.92      1.54 o 
   5  -1   3       37.39       43.10      4.17 o 
   6  -1   3      148.71      147.42      8.19 o 
   7  -1   3      527.36      555.10     24.32 o 
   8  -1   3        4.91        4.14      5.42 o 
   9  -1   3        1.86       12.70      5.82 o 
  -9   0   3       57.42       54.39      8.89 o 
  -8   0   3      231.17      269.10     24.37 o 
  -7   0   3       68.98       71.55      7.94 o 
  -6   0   3       68.97       71.21      7.80 o 
  -5   0   3        0.73        4.66      2.69 o 
  -4   0   3      179.15      180.82      6.54 o 
  -3   0   3       44.18       37.56      2.63 o 
  -2   0   3        3.98        0.42      1.47 o 
  -1   0   3     7466.75     7331.62     46.59 o 
   0   0   3      405.33      395.25      5.68 o 
   1   0   3     1064.45     1060.41     10.54 o 
   2   0   3      388.81      347.51      6.15 o 
   3   0   3      962.73     1039.61     10.65 o 
   4   0   3     1471.45     1379.65     13.66 o 
   5   0   3      847.51      869.47     11.58 o 
   6   0   3       34.98       36.36      3.71 o 
   7   0   3       11.74        5.27      3.81 o 
   8   0   3       24.45       27.97      7.64 o 
   9   0   3      159.89      155.93     26.85 o 
  -9   1   3       59.51       50.19     13.48 o 
  -8   1   3       23.61        8.33     15.39 o 
  -7   1   3      435.83      463.36     41.02 o 
  -6   1   3        5.48        5.76      3.78 o 
  -5   1   3       51.91       47.08      4.77 o 
  -4   1   3        0.50       -0.60      1.98 o 
  -3   1   3       10.41       11.94      4.37 o 
  -2   1   3        5.49        4.69      2.34 o 
  -1   1   3      199.61      218.05      4.50 o 
   0   1   3     6896.19     6558.15     36.62 o 
   1   1   3        1.39        1.71      1.40 o 
   2   1   3      190.13      217.46      4.12 o 
   3   1   3      607.64      639.30      9.56 o 
   4   1   3        2.18        4.65      3.21 o 
   5   1   3      265.10      332.26     16.31 o 
   6   1   3       60.08       53.51     11.39 o 
   7   1   3        1.00        1.86      5.35 o 
   8   1   3      100.09       89.56      7.84 o 
   9   1   3       74.81       73.56      8.04 o 
  -9   2   3       44.58       68.35     26.18 o 
  -8   2   3       51.33       49.45     21.12 o 
  -7   2   3      143.28      175.19     22.05 o 
  -6   2   3       32.50       20.68      8.58 o 
  -5   2   3       45.28       42.54      6.24 o 
  -4   2   3       18.80       15.62      3.96 o 
  -3   2   3      806.02      703.49     14.87 o 
  -2   2   3     1294.79     1230.63     15.49 o 
  -1   2   3       32.57       32.11      2.98 o 
   0   2   3     8873.63     7745.55     48.68 o 
   1   2   3     1742.87     1614.59     16.13 o 
   2   2   3      429.23      468.27      7.52 o 
   3   2   3      166.71      185.11      4.12 o 
   4   2   3      163.51      173.21      7.55 o 
   5   2   3       89.54      102.97     10.15 o 
   6   2   3      357.89      358.99     23.32 o 
   7   2   3       24.37       38.14     21.60 o 
  -7   3   3        1.03       17.43      8.25 o 
  -6   3   3       45.05       53.31      7.90 o 
  -5   3   3      608.77      635.72     18.68 o 
  -4   3   3        0.07       -1.70      4.56 o 
  -3   3   3      133.98      125.29      6.51 o 
  -2   3   3        5.13        4.60      3.09 o 
  -1   3   3     2862.45     2675.85     24.10 o 
   0   3   3       78.12       63.43      4.00 o 
   1   3   3     2152.40     2508.81     25.33 o 
   2   3   3       24.69       30.37      2.79 o 
   3   3   3       29.81       29.90      2.69 o 
   4   3   3       28.26       27.35      2.63 o 
   5   3   3       18.86       27.30      3.67 o 
   6   3   3       25.70       32.35      5.79 o 
   7   3   3        0.04        0.09      9.59 o 
  -9   4   3        1.56        6.30      7.98 o 
  -8   4   3       79.74       83.01     13.40 o 
  -7   4   3       28.18       34.89      8.41 o 
  -6   4   3      195.25      206.28     14.87 o 
  -5   4   3        7.24        2.87      4.66 o 
  -4   4   3      146.94      145.90      7.72 o 
  -3   4   3      428.85      414.36     11.29 o 
  -2   4   3     5110.28     5006.33     43.09 o 
  -1   4   3      253.27      254.79      7.20 o 
   0   4   3       73.19       77.39      4.72 o 
   1   4   3        2.15        1.91      2.72 o 
   2   4   3        5.01        6.53      2.47 o 
   3   4   3       46.36       39.93      3.60 o 
   4   4   3      255.76      240.50      7.91 o 
   5   4   3      128.17      150.76      8.52 o 
   6   4   3      238.21      212.38      9.29 o 
   7   4   3       50.11       54.87      6.21 o 
   8   4   3       26.82       29.25      7.49 o 
  -9   5   3       20.65        9.42      9.44 o 
  -8   5   3       27.40       39.83     10.73 o 
  -7   5   3     1200.98     1223.07     83.33 o 
  -6   5   3      584.95      525.74     22.96 o 
  -5   5   3       10.33       13.99      6.12 o 
  -4   5   3        0.37       -1.66      4.13 o 
  -3   5   3     1044.99     1069.12     18.49 o 
  -2   5   3      592.07      590.48     12.84 o 
  -1   5   3     3170.06     3284.82     37.66 o 
   0   5   3        1.15        5.55      2.78 o 
   1   5   3        2.24        4.21      2.58 o 
   2   5   3       32.10       31.52      4.66 o 
   3   5   3     1262.78     1231.30     25.57 o 
   4   5   3        4.38        2.51      3.82 o 
   5   5   3       34.75       24.60      5.75 o 
   6   5   3      123.86      146.32     13.32 o 
   7   5   3      202.41      218.30     11.83 o 
  -8   6   3      113.69      137.20     45.79 o 
  -7   6   3        1.20       21.03      9.28 o 
  -6   6   3        0.02        2.72      6.50 o 
  -5   6   3       21.82       14.37      5.04 o 
  -4   6   3       23.69       17.99      9.53 o 
  -3   6   3      459.44      446.93     13.52 o 
  -2   6   3       55.25       57.35     10.01 o 
  -1   6   3      318.94      302.86     12.37 o 
   0   6   3        8.85        9.31      4.31 o 
   1   6   3      135.49      153.62      8.95 o 
   2   6   3     1144.20     1132.61     22.83 o 
   3   6   3        8.75       12.25      4.93 o 
   4   6   3       52.67       55.37     12.47 o 
   5   6   3       25.06       17.06      6.95 o 
   6   6   3       33.78       43.05     14.98 o 
  -8   7   3       82.48       85.65     18.80 o 
  -7   7   3        1.73        7.92      8.48 o 
  -6   7   3        6.20        6.83      8.03 o 
  -5   7   3       42.04       26.45      6.90 o 
  -4   7   3      201.22      226.33     14.22 o 
  -3   7   3     1395.11     1432.26     27.09 o 
  -2   7   3       17.45       13.63      5.97 o 
  -1   7   3      231.48      214.05     13.13 o 
   0   7   3      111.24      113.54     10.79 o 
   1   7   3    10558.32    10579.25    120.52 o 
   2   7   3      606.82      595.16     24.14 o 
   3   7   3      838.99      908.87     36.56 o 
   4   7   3       24.51       27.08     12.31 o 
   5   7   3       93.65      106.01     23.64 o 
   6   7   3       26.55       28.38      9.58 o 
  -7   8   3        8.78        5.60      8.86 o 
  -6   8   3       19.09       24.75     10.36 o 
  -5   8   3      458.82      442.61     21.76 o 
  -4   8   3      243.67      279.49     22.00 o 
  -3   8   3       20.43       19.67      7.73 o 
  -2   8   3        1.00       12.46      5.53 o 
  -1   8   3        1.65       -4.07      7.05 o 
   0   8   3        9.15        1.15      5.89 o 
   1   8   3      192.44      203.01     36.23 o 
   2   8   3     3685.87     3957.95    105.66 o 
   3   8   3       28.30       25.07     13.84 o 
   4   8   3      162.53      197.90     27.92 o 
   5   8   3        7.94        9.45     11.42 o 
  -6   9   3       10.37       -0.03     25.83 o 
  -5   9   3       80.10       83.11     15.10 o 
  -4   9   3      180.61      172.67     25.12 o 
  -3   9   3       46.69       32.10      9.70 o 
  -2   9   3       82.53       76.04     11.75 o 
  -1   9   3     1470.95     1474.23     52.19 o 
   0   9   3      358.70      390.67     25.48 o 
   1   9   3      118.61      110.25     23.90 o 
   2   9   3       72.41       47.19     11.54 o 
   3   9   3        3.79        2.04      6.46 o 
  -5  10   3       18.32       13.95      9.32 o 
  -4  10   3       89.77       65.97     11.69 o 
  -3  10   3        4.99        3.75     10.77 o 
  -2  10   3      462.22      463.92     23.78 o 
  -1  10   3      341.48      364.98     23.62 o 
   0  10   3      196.73      155.51     26.11 o 
   1  10   3       18.15        7.40      8.09 o 
   1 -11   4        1.83        7.59     15.16 o 
   2 -11   4       62.15       50.59     12.75 o 
  -2 -10   4        5.71       15.71      8.36 o 
  -1 -10   4      138.15      122.37     25.19 o 
   0 -10   4       68.33       84.19     21.13 o 
   1 -10   4       62.84       38.74      9.34 o 
   2 -10   4       99.56      107.37     13.50 o 
   3 -10   4       31.34       19.77     11.43 o 
   4 -10   4       23.72       20.96     12.79 o 
   5 -10   4        2.13       16.62     13.34 o 
  -4  -9   4       14.98       29.03     13.63 o 
  -3  -9   4      157.02      140.04     16.87 o 
  -2  -9   4      309.07      324.05     24.79 o 
  -1  -9   4       13.46       23.03      8.54 o 
   0  -9   4       62.06       69.39     10.36 o 
   1  -9   4        0.07       -0.61      6.57 o 
   2  -9   4        2.67        4.98      7.22 o 
   3  -9   4      449.57      479.72     25.56 o 
   4  -9   4       71.88       44.31     29.04 o 
   5  -9   4        1.94        1.85     11.59 o 
   6  -9   4        3.60      -18.13     23.60 o 
  -5  -8   4       14.35       12.58     13.64 o 
  -4  -8   4        4.31       10.46      9.66 o 
  -3  -8   4      346.30      359.87     34.80 o 
  -2  -8   4      176.82      130.47     14.86 o 
  -1  -8   4       72.11       33.44     13.75 o 
   0  -8   4       22.77       24.65     13.02 o 
   1  -8   4       66.47       62.13     13.59 o 
   2  -8   4      329.96      312.48     18.44 o 
   3  -8   4        7.71       12.93      8.87 o 
   4  -8   4      134.52      134.03     15.72 o 
   5  -8   4      161.52      162.42     13.88 o 
   6  -8   4        6.88        8.76      9.28 o 
   7  -8   4      226.21      283.15     58.22 o 
  -6  -7   4       49.49       50.62     10.62 o 
  -5  -7   4       57.59       51.36     13.44 o 
  -4  -7   4        5.29       14.53     10.48 o 
  -3  -7   4        5.10        4.18      7.04 o 
  -2  -7   4        5.56        0.91      5.18 o 
  -1  -7   4      186.69      126.15     12.75 o 
   0  -7   4       27.09       19.54      5.48 o 
   1  -7   4      919.08      955.89     23.46 o 
   2  -7   4      586.72      554.18     16.47 o 
   3  -7   4      173.98      173.79     11.76 o 
   4  -7   4        0.47        3.84      5.40 o 
   5  -7   4      629.55      671.68     31.51 o 
   6  -7   4      178.81      155.43     16.78 o 
   7  -7   4        2.22        3.12      9.11 o 
   8  -7   4       70.06       84.82     16.24 o 
  -7  -6   4        1.51        5.45      7.06 o 
  -6  -6   4        2.41        9.28      5.69 o 
  -5  -6   4       41.10       25.07     12.72 o 
  -4  -6   4        0.91        4.85      6.59 o 
  -3  -6   4       99.15       87.36     13.83 o 
  -2  -6   4       68.93       58.59      8.63 o 
  -1  -6   4       33.78       29.58      5.23 o 
   0  -6   4     3483.50     3534.41     44.14 o 
   1  -6   4       25.54       27.54      4.85 o 
   2  -6   4      135.55      147.82      8.88 o 
   3  -6   4       39.18       39.33      5.85 o 
   4  -6   4      124.64      121.60      9.46 o 
   5  -6   4      228.47      260.57     17.11 o 
   6  -6   4     5107.59     5289.65     85.83 o 
   7  -6   4        4.40        7.56      7.65 o 
   8  -6   4       16.21       25.01     10.06 o 
  -7  -5   4       48.95       50.44      9.75 o 
  -6  -5   4        0.90        5.94      5.03 o 
  -5  -5   4      224.38      229.09     12.74 o 
  -4  -5   4       21.68       14.38      5.45 o 
  -3  -5   4        8.94        5.13      4.16 o 
  -2  -5   4      811.04      812.24     23.10 o 
  -1  -5   4      821.11      899.52     18.90 o 
   0  -5   4        0.94        2.23      4.08 o 
   1  -5   4      212.03      220.13     10.30 o 
   2  -5   4        2.66        4.55      2.81 o 
   3  -5   4     7090.35     6990.09     57.65 o 
   4  -5   4      213.93      217.92     10.48 o 
   5  -5   4      157.50      143.77     12.49 o 
   6  -5   4      124.69      103.61     11.61 o 
   7  -5   4       12.33       31.47     12.99 o 
   8  -5   4        0.02        2.35      8.77 o 
   9  -5   4      104.70       86.18     15.03 o 
  -8  -4   4       76.59       82.03     13.55 o 
  -7  -4   4        0.02        5.54      5.13 o 
  -6  -4   4     1047.63     1088.02     44.15 o 
  -5  -4   4        0.63        0.78      2.36 o 
  -4  -4   4       15.93       14.07      3.15 o 
  -3  -4   4       73.96       87.20      7.08 o 
  -2  -4   4     4021.67     4331.00     57.31 o 
  -1  -4   4     1410.03     1311.96     37.66 o 
   0  -4   4      525.10      537.49     11.33 o 
   1  -4   4        8.42        8.91      2.94 o 
   2  -4   4       46.05       52.06      4.60 o 
   3  -4   4       38.43       30.21      4.61 o 
   4  -4   4    18949.51    17749.17    144.30 o 
   5  -4   4       97.00       93.34      9.38 o 
   6  -4   4      572.82      573.73     21.16 o 
   7  -4   4      174.12      192.58     28.98 o 
   8  -4   4      414.82      346.73     28.66 o 
   9  -4   4       21.35       18.48     12.14 o 
  -8  -3   4       11.31       -4.50     11.46 o 
  -7  -3   4        4.48        1.41     12.23 o 
  -6  -3   4        0.29        1.74      3.58 o 
  -5  -3   4       78.18       83.51      6.40 o 
  -4  -3   4      136.19      132.06      5.06 o 
  -3  -3   4       24.83       27.82      2.85 o 
  -2  -3   4     1359.14     1424.70     23.00 o 
  -1  -3   4     2160.37     2271.68     27.65 o 
   0  -3   4      587.43      606.24     11.07 o 
   1  -3   4     1535.11     1432.12     16.16 o 
   2  -3   4      429.17      419.34      8.35 o 
   3  -3   4      199.81      206.88      7.02 o 
   4  -3   4        3.73        7.06      8.33 o 
   5  -3   4      266.32      255.87     13.00 o 
   6  -3   4      252.83      263.51     14.61 o 
   7  -3   4       43.15       54.61     17.15 o 
  -8  -2   4        7.04       -2.03      5.44 o 
  -7  -2   4      280.50      264.53     31.44 o 
  -6  -2   4       57.63       58.00      5.91 o 
  -5  -2   4      121.96      110.61      6.76 o 
  -4  -2   4      473.03      515.33     11.90 o 
  -3  -2   4      339.80      352.45      7.61 o 
  -2  -2   4       78.34       98.56      6.57 o 
  -1  -2   4      329.41      312.25      9.78 o 
   0  -2   4        2.09        6.77      2.18 o 
   1  -2   4     2239.67     2042.91     20.06 o 
   2  -2   4     1169.44     1020.68     14.11 o 
   3  -2   4      380.72      404.55     12.16 o 
   4  -2   4      133.34      133.32      8.30 o 
   5  -2   4       74.41       79.07      6.32 o 
   6  -2   4        0.74       15.33     10.58 o 
   7  -2   4      276.67      281.15     24.63 o 
   8  -2   4      289.09      278.07     40.20 o 
   9  -2   4      123.58      123.01     13.46 o 
  -9  -1   4        1.88        7.80      5.52 o 
  -8  -1   4       74.66       67.86      7.07 o 
  -7  -1   4        1.75        0.48      3.38 o 
  -6  -1   4       56.89       57.52      3.67 o 
  -5  -1   4        3.70        6.03      3.84 o 
  -4  -1   4       47.88       52.23      3.07 o 
  -3  -1   4      454.43      552.16     10.46 o 
  -2  -1   4       14.52       12.60      2.70 o 
  -1  -1   4       30.62       40.61      4.89 o 
   0  -1   4     4482.54     4413.01     32.48 o 
   1  -1   4      199.88      169.83      5.28 o 
   2  -1   4     9175.18     8582.49     81.29 o 
   3  -1   4        0.03       -2.41      1.51 o 
   4  -1   4      488.04      455.13      8.31 o 
   5  -1   4      191.50      187.65      7.45 o 
   6  -1   4      305.28      322.52     24.30 o 
   7  -1   4      192.75      223.41     31.70 o 
   8  -1   4        4.36        1.10      3.63 o 
   9  -1   4        9.54       11.23      5.18 o 
  -9   0   4        8.38        4.76      6.26 o 
  -8   0   4      469.44      508.75     16.98 o 
  -7   0   4      167.95      187.48     10.00 o 
  -6   0   4       16.33       22.04      3.02 o 
  -5   0   4      285.76      286.85      6.73 o 
  -4   0   4       88.65       96.65      5.35 o 
  -3   0   4        0.33        3.05      1.84 o 
  -2   0   4      310.58      305.16      5.45 o 
  -1   0   4      152.40      145.14      4.43 o 
   0   0   4       34.89       27.27      1.88 o 
   1   0   4     2688.98     2638.97     21.65 o 
   2   0   4      128.35      138.69      4.07 o 
   3   0   4      633.44      556.25      8.56 o 
   4   0   4        0.03        2.83      1.65 o 
   5   0   4       62.42       63.85      4.28 o 
   6   0   4      390.39      419.29     10.12 o 
   7   0   4       10.29       18.96      8.18 o 
   8   0   4        0.60        4.50      4.13 o 
   9   0   4       15.74        5.13      5.20 o 
  -9   1   4        0.52        7.78      5.99 o 
  -8   1   4      449.85      420.66     38.39 o 
  -7   1   4      277.11      275.93     34.14 o 
  -6   1   4        9.13        7.22      4.80 o 
  -5   1   4      147.68      143.28      6.25 o 
  -4   1   4      312.43      307.62      8.98 o 
  -3   1   4      108.53      102.11      5.59 o 
  -2   1   4    21955.42    19890.94    179.00 o 
  -1   1   4       79.90       70.59      3.12 o 
   0   1   4        2.48       -2.75      1.84 o 
   1   1   4     2364.78     2157.40     18.44 o 
   2   1   4       16.58        8.60      1.38 o 
   3   1   4       15.53       13.78      1.85 o 
   4   1   4        6.62        9.56      1.78 o 
   5   1   4      134.79      130.09      5.11 o 
   6   1   4       53.42       47.97      6.68 o 
   7   1   4        0.37       -4.40      3.24 o 
   8   1   4        3.60       16.30      5.04 o 
   9   1   4       18.69       21.58      9.33 o 
  -9   2   4      104.98      109.61     18.30 o 
  -8   2   4       17.59       33.85     19.49 o 
  -7   2   4      231.80      295.23     42.58 o 
  -6   2   4      325.48      315.86     19.99 o 
  -5   2   4      402.72      342.05     11.53 o 
  -4   2   4       62.00       72.58      6.45 o 
  -3   2   4      247.27      241.18      8.47 o 
  -2   2   4       45.73       40.46      3.87 o 
  -1   2   4      182.90      176.24      4.98 o 
   0   2   4     1986.30     1797.23     15.89 o 
   1   2   4       79.26       55.77      3.60 o 
   2   2   4       16.43       25.65      2.49 o 
   3   2   4        9.76        7.53      2.11 o 
   4   2   4       92.10      102.63      3.96 o 
   5   2   4      323.44      348.06      9.04 o 
   6   2   4      389.70      386.28     10.46 o 
   7   2   4       58.40       62.43      8.29 o 
   8   2   4      224.82      217.01     14.36 o 
  -8   3   4       29.55       46.91     22.89 o 
  -7   3   4        5.52        7.29     11.67 o 
  -6   3   4      313.37      312.84     17.46 o 
  -5   3   4      326.95      344.54     14.92 o 
  -4   3   4      402.15      363.96     12.62 o 
  -3   3   4       75.61       74.76      5.32 o 
  -2   3   4       38.73       40.65      3.90 o 
  -1   3   4       17.07       15.58      2.32 o 
   0   3   4     6208.22     6208.82     42.78 o 
   1   3   4      109.86      117.94      5.55 o 
   2   3   4      334.36      353.02      8.03 o 
   3   3   4       11.55       10.12      2.11 o 
   4   3   4      296.14      300.04      7.16 o 
   5   3   4       85.06       91.27      7.17 o 
   6   3   4     1968.98     1970.62     39.68 o 
   7   3   4      177.90      164.96     15.95 o 
   8   3   4       10.60        6.23      5.99 o 
  -9   4   4      361.94      326.85     25.98 o 
  -8   4   4       34.74       27.61     11.16 o 
  -7   4   4       11.15       16.52      7.81 o 
  -6   4   4      276.07      261.10     16.63 o 
  -5   4   4       61.19       66.45      8.39 o 
  -4   4   4        6.46       10.39      3.92 o 
  -3   4   4      128.68      139.40      8.09 o 
  -2   4   4       55.77       57.41      4.58 o 
  -1   4   4     1463.77     1405.93     15.37 o 
   0   4   4      366.19      352.07      8.29 o 
   1   4   4       79.72       77.33      5.30 o 
   2   4   4      136.95      149.65      7.11 o 
   3   4   4       17.26       16.16      2.94 o 
   4   4   4      164.99      180.51      8.90 o 
   5   4   4      428.57      461.18     13.17 o 
   6   4   4      201.02      196.03      9.48 o 
   7   4   4       12.74        8.84      4.35 o 
  -8   5   4       24.30       18.42     12.87 o 
  -7   5   4      170.81      188.17     17.93 o 
  -6   5   4      363.57      417.85     23.19 o 
  -5   5   4       33.30       33.91      7.46 o 
  -4   5   4       57.39       65.26      7.54 o 
  -3   5   4      254.09      264.39     11.08 o 
  -2   5   4     2824.09     2709.40     32.88 o 
  -1   5   4       16.47        9.94      3.06 o 
   0   5   4       14.81       14.66      3.50 o 
   1   5   4       71.51       70.95      7.40 o 
   2   5   4       35.10       29.12      4.65 o 
   3   5   4       80.83       93.39      8.82 o 
   4   5   4      333.67      360.33     12.60 o 
   5   5   4      371.26      402.85     28.74 o 
   6   5   4      105.74      109.03     14.12 o 
   7   5   4       13.48        0.92      5.24 o 
  -8   6   4        4.15       -3.79      7.82 o 
  -7   6   4      176.79      184.18     18.78 o 
  -6   6   4       21.04        3.82      7.73 o 
  -5   6   4        6.39        3.36      7.42 o 
  -4   6   4       55.97       44.78      6.87 o 
  -3   6   4       48.87       60.45      9.50 o 
  -2   6   4       51.29       55.95      5.66 o 
  -1   6   4      116.15      146.99      9.18 o 
   0   6   4      185.80      192.63      9.34 o 
   1   6   4     1208.35     1195.84     21.25 o 
   2   6   4     4095.87     4028.84     49.14 o 
   3   6   4       27.33       33.07     10.48 o 
   4   6   4      450.58      518.12     28.37 o 
   5   6   4      886.28      973.59     25.13 o 
   6   6   4       10.78       11.82      6.26 o 
  -8   7   4       89.24       49.23     13.64 o 
  -7   7   4       38.36       28.40     14.50 o 
  -6   7   4        0.20       -2.99      7.26 o 
  -5   7   4       20.16        9.21      5.89 o 
  -4   7   4       46.98       57.37      8.65 o 
  -3   7   4     1181.11     1192.27     24.03 o 
  -2   7   4       12.85       17.37      5.43 o 
  -1   7   4       33.33       34.51      7.17 o 
   0   7   4      311.21      298.73     16.60 o 
   1   7   4      689.27      664.27     18.59 o 
   2   7   4       16.11       11.82      7.01 o 
   3   7   4     1004.83     1089.19     53.52 o 
   4   7   4        0.12       -1.35      9.66 o 
   5   7   4       46.34       28.29     22.87 o 
  -7   8   4        0.82      -15.60      9.62 o 
  -6   8   4       24.26       21.16     13.58 o 
  -5   8   4        2.95       -0.52      7.53 o 
  -4   8   4      375.58      395.57     20.89 o 
  -3   8   4       61.98       51.41     11.61 o 
  -2   8   4        0.16       -1.47      5.49 o 
  -1   8   4       55.53       49.21      8.59 o 
   0   8   4      777.72      785.75     25.74 o 
   1   8   4      184.27      194.55     18.87 o 
   2   8   4      337.98      340.04     44.76 o 
   3   8   4       37.51       19.21      6.23 o 
   4   8   4      107.62       91.22     11.00 o 
  -6   9   4       25.16       12.54     19.62 o 
  -5   9   4       40.21       45.35     10.30 o 
  -4   9   4       89.70       81.76     12.49 o 
  -3   9   4       59.14       36.59     13.17 o 
  -2   9   4        0.36        2.13      6.70 o 
  -1   9   4       56.76       49.29     11.40 o 
   0   9   4      211.40      244.03     18.58 o 
   1   9   4      306.23      287.23     23.72 o 
   2   9   4      171.13      194.47     20.25 o 
   3   9   4       86.09       72.76     13.38 o 
  -4  10   4        2.83        4.32      8.12 o 
  -3  10   4       57.25       56.25     11.80 o 
  -2  10   4       12.35       10.53      9.21 o 
  -1  10   4        0.43        2.33      6.77 o 
   0  10   4       94.88       89.29     15.52 o 
   1  10   4        0.19        0.99      7.70 o 
   1 -11   5       48.99       56.22     19.42 o 
   2 -11   5       22.14       32.99     15.88 o 
  -2 -10   5       78.17       64.64     13.32 o 
  -1 -10   5       24.46       15.06      8.88 o 
   0 -10   5       10.12       -1.56      6.93 o 
   1 -10   5        1.15       -0.42      6.74 o 
   2 -10   5       18.07       25.59      8.89 o 
   3 -10   5        1.70       15.29     10.61 o 
   4 -10   5       63.53       40.77     14.63 o 
   5 -10   5        0.07        1.37     12.18 o 
  -4  -9   5       66.97       81.28     12.81 o 
  -3  -9   5       34.32       32.31     13.15 o 
  -2  -9   5      211.89      215.74     20.20 o 
  -1  -9   5      417.72      377.19     26.30 o 
   0  -9   5       12.32        7.43      6.44 o 
   1  -9   5       21.46       19.97      6.38 o 
   2  -9   5       24.90       31.69      8.88 o 
   3  -9   5      112.58      113.95     20.47 o 
   4  -9   5        0.41        7.14     11.68 o 
   5  -9   5       33.53       20.44     13.07 o 
   6  -9   5      115.17      110.64     32.23 o 
  -5  -8   5       10.14       22.62     13.80 o 
  -4  -8   5       24.23       28.30     13.67 o 
  -3  -8   5     1093.75     1020.82     34.60 o 
  -2  -8   5       11.02        6.31      6.01 o 
  -1  -8   5        0.17        1.77      5.69 o 
   0  -8   5       17.61       24.92      9.54 o 
   1  -8   5        2.14        4.05      5.74 o 
   2  -8   5     1029.61     1029.60     27.57 o 
   3  -8   5        0.02       -7.49      7.63 o 
   4  -8   5       64.31       65.01     20.54 o 
   5  -8   5       12.68       11.30      7.49 o 
   6  -8   5       51.65       37.24     11.60 o 
   7  -8   5        6.49        4.46      9.28 o 
  -6  -7   5       99.23       86.71     45.07 o 
  -5  -7   5      252.25      261.32     20.01 o 
  -4  -7   5      260.39      221.83     26.23 o 
  -3  -7   5        0.36       -2.44      4.81 o 
  -2  -7   5        0.06       -1.88      4.61 o 
  -1  -7   5       27.24       28.33     15.18 o 
   0  -7   5      131.65      175.36     16.62 o 
   1  -7   5       78.46       87.04     12.97 o 
   2  -7   5        4.91       -2.17      5.82 o 
   3  -7   5        3.55       14.25      7.39 o 
   4  -7   5      346.10      359.37     16.64 o 
   5  -7   5      206.16      210.23     12.99 o 
   6  -7   5      385.84      436.03     26.80 o 
   7  -7   5      288.16      252.12     25.74 o 
   8  -7   5        0.00       -2.04      8.77 o 
  -6  -6   5       10.77        8.73      6.76 o 
  -5  -6   5     2148.77     1717.67     60.17 o 
  -4  -6   5      106.80       85.40     12.86 o 
  -3  -6   5        0.13        4.28      7.21 o 
  -2  -6   5        7.05       14.44      5.65 o 
  -1  -6   5      658.13      695.09     18.50 o 
   0  -6   5       41.28       32.79      6.20 o 
   1  -6   5     2434.16     2567.32     30.84 o 
   2  -6   5      487.10      501.98     13.46 o 
   3  -6   5      120.47      123.70      8.97 o 
   4  -6   5       53.42       60.72      7.93 o 
   5  -6   5     1670.47     1633.96     35.51 o 
   6  -6   5      123.23      109.20     21.20 o 
   7  -6   5      101.28       71.77     13.51 o 
   8  -6   5        6.78       10.15      8.84 o 
  -7  -5   5       21.87       31.17     11.56 o 
  -6  -5   5       14.27        8.36      7.28 o 
  -5  -5   5       78.37       65.81     13.98 o 
  -4  -5   5      509.92      451.06     20.23 o 
  -3  -5   5       33.10       29.21      6.15 o 
  -2  -5   5     1172.47     1239.70     33.01 o 
  -1  -5   5       47.21       46.34      5.72 o 
   0  -5   5     1201.87     1193.98     19.10 o 
   1  -5   5       23.25       16.64      3.45 o 
   2  -5   5     2100.11     1939.51     25.47 o 
   3  -5   5       17.86       14.16      4.06 o 
   4  -5   5       20.98       19.13      5.47 o 
   5  -5   5       12.24       13.74      6.29 o 
   6  -5   5      610.45      516.19     34.94 o 
   7  -5   5       43.76       44.72      8.67 o 
   8  -5   5       72.47       83.61     18.33 o 
  -8  -4   5       35.88       25.42      7.39 o 
  -7  -4   5      378.47      358.78     17.02 o 
  -6  -4   5       44.95       38.09      8.53 o 
  -5  -4   5       92.51       85.66     12.36 o 
  -4  -4   5        9.21       12.06      5.35 o 
  -3  -4   5      587.95      600.75     13.24 o 
  -2  -4   5       68.78       59.84      6.54 o 
  -1  -4   5     4741.38     5060.09     55.84 o 
   0  -4   5       39.03       30.29      4.17 o 
   1  -4   5       36.23       40.59      4.78 o 
   2  -4   5      188.77      203.01      8.00 o 
   3  -4   5    11547.02    11273.77    105.12 o 
   4  -4   5      395.93      365.65     11.64 o 
   5  -4   5       63.77       68.62      7.91 o 
   6  -4   5        0.00        6.31      4.91 o 
   7  -4   5        8.37        9.62      5.28 o 
   8  -4   5       73.83       72.37     12.30 o 
   9  -4   5      535.25      589.01     28.88 o 
  -8  -3   5       72.81       83.96     13.43 o 
  -7  -3   5      114.64      120.81     14.75 o 
  -6  -3   5     1054.56     1050.71     26.87 o 
  -5  -3   5       37.52       34.59      5.86 o 
  -4  -3   5      257.04      255.66      7.08 o 
  -3  -3   5      218.09      233.10      8.81 o 
  -2  -3   5      273.65      251.34      8.25 o 
  -1  -3   5      398.64      406.00     10.20 o 
   0  -3   5     1155.59     1063.86     13.43 o 
   1  -3   5        5.86        5.66      2.42 o 
   2  -3   5        0.23        1.83      3.07 o 
   3  -3   5       20.43       16.30      3.68 o 
   4  -3   5     1540.56     1609.46     25.35 o 
   5  -3   5     1580.23     1563.16     38.90 o 
   6  -3   5        0.52        3.56      4.30 o 
   7  -3   5       23.20       20.54     10.66 o 
  -8  -2   5       72.46       65.39      9.13 o 
  -7  -2   5       61.43       59.58      8.07 o 
  -6  -2   5      307.15      346.53     13.82 o 
  -5  -2   5        0.11        0.52      1.90 o 
  -4  -2   5        4.13        4.53      1.74 o 
  -3  -2   5       69.80       69.58      4.26 o 
  -2  -2   5      497.76      584.63      9.63 o 
  -1  -2   5       28.25       37.51      6.31 o 
   0  -2   5       56.78       63.50      3.79 o 
   1  -2   5      717.95      757.59     11.02 o 
   2  -2   5      341.03      294.88      7.77 o 
   3  -2   5       36.26       38.98      4.54 o 
   4  -2   5      346.99      347.73     11.49 o 
   5  -2   5      102.36      104.71      8.24 o 
   6  -2   5      180.35      216.90     14.89 o 
   8  -2   5       40.48       32.73      7.48 o 
   9  -2   5        9.69       16.64      6.39 o 
  -9  -1   5       12.04        6.44     11.36 o 
  -8  -1   5      118.19      130.08     14.18 o 
  -7  -1   5       72.20       74.83      7.28 o 
  -6  -1   5        3.82        6.83      2.72 o 
  -5  -1   5      418.27      457.31      9.88 o 
  -4  -1   5       61.14       59.83      3.87 o 
  -3  -1   5       89.55      102.27      3.99 o 
  -2  -1   5        0.13        3.22      2.37 o 
  -1  -1   5       91.14       82.01      4.27 o 
   0  -1   5       95.93       90.67      4.11 o 
   1  -1   5     2087.17     2007.42     17.42 o 
   2  -1   5     5320.28     5013.18     50.88 o 
   3  -1   5      467.58      485.95     10.94 o 
   4  -1   5       62.94       80.26      5.05 o 
   5  -1   5        4.48        5.52      2.75 o 
   6  -1   5        6.74        8.60      9.48 o 
   7  -1   5       63.82       38.25      9.35 o 
   8  -1   5       14.62       11.99      4.53 o 
   9  -1   5        0.43        4.04      4.61 o 
  -9   0   5      112.03      133.26     12.06 o 
  -8   0   5      934.65     1007.60     25.07 o 
  -7   0   5       33.96       27.53      8.22 o 
  -6   0   5        8.63        7.53      3.97 o 
  -5   0   5      239.40      269.74      8.41 o 
  -4   0   5      162.11      164.23      6.83 o 
  -3   0   5     1008.98     1062.74     18.87 o 
  -2   0   5       28.55       24.48      3.13 o 
  -1   0   5     1968.65     1765.41     14.98 o 
   0   0   5      289.17      265.38      4.85 o 
   1   0   5      340.73      296.83      6.75 o 
   2   0   5     8260.25     7381.27     70.38 o 
   3   0   5     1048.38      982.72     11.51 o 
   4   0   5      473.36      480.01      9.09 o 
   5   0   5      108.38      113.19      6.52 o 
   6   0   5      141.25      158.02      9.04 o 
   7   0   5       26.89       31.42      5.95 o 
   8   0   5      255.47      254.75     12.68 o 
   9   0   5        7.13        8.43      9.12 o 
  -9   1   5       41.87       22.40     18.49 o 
  -8   1   5       23.77       20.06      8.73 o 
  -7   1   5     1345.49     1297.89     39.57 o 
  -6   1   5       66.87       58.91      6.87 o 
  -5   1   5        3.27        5.43      2.58 o 
  -4   1   5       34.25       33.71      3.08 o 
  -3   1   5     4007.36     4466.10     43.00 o 
  -2   1   5      145.14      180.57      5.81 o 
  -1   1   5      295.17      256.93      4.39 o 
   0   1   5       98.34       98.30      3.46 o 
   1   1   5     4882.88     4662.29     32.63 o 
   2   1   5       20.56       33.11      3.51 o 
   3   1   5      158.80      200.79      6.96 o 
   4   1   5        7.29        7.64      1.92 o 
   5   1   5       70.00       72.08      4.17 o 
   6   1   5       15.21       18.41      3.08 o 
   7   1   5       11.03       13.55      9.11 o 
   8   1   5        9.11        7.82      4.62 o 
  -9   2   5        1.69        6.85      7.83 o 
  -8   2   5       41.02      103.67     29.52 o 
  -7   2   5      211.65      260.96     41.38 o 
  -6   2   5      669.11      719.04     20.39 o 
  -5   2   5       54.43       60.83      7.31 o 
  -4   2   5     1151.44     1164.07     27.91 o 
  -3   2   5       65.55       56.73      6.33 o 
  -2   2   5       35.52       50.27      3.42 o 
  -1   2   5      168.66      184.42      4.87 o 
   0   2   5    11484.65    11594.62     67.35 o 
   1   2   5      597.72      591.30      9.62 o 
   2   2   5       26.57       30.78      2.64 o 
   3   2   5      157.31      170.20      5.95 o 
   4   2   5        6.56        8.74      2.11 o 
   5   2   5      322.45      314.05      7.14 o 
   6   2   5      496.83      499.05     11.08 o 
   7   2   5      279.80      290.69     11.60 o 
   8   2   5       69.42       59.68     12.09 o 
  -8   3   5        8.23       13.12     10.94 o 
  -7   3   5        0.91        1.92      5.38 o 
  -6   3   5      124.15      130.97     11.56 o 
  -5   3   5     1684.34     1789.47     34.24 o 
  -4   3   5      545.51      531.86     15.36 o 
  -3   3   5        3.29        7.69      3.19 o 
  -2   3   5       81.82       90.57      5.80 o 
  -1   3   5      560.33      621.11     10.19 o 
   0   3   5      873.10      861.71     11.35 o 
   1   3   5     7491.17     7948.30     60.04 o 
   2   3   5       59.20       56.66      4.59 o 
   3   3   5        2.32        3.97      2.25 o 
   4   3   5       24.59       23.41      4.25 o 
   5   3   5     3575.66     3687.33     46.94 o 
   6   3   5      180.01      196.12     11.36 o 
   7   3   5        9.28        8.04      5.41 o 
   8   3   5       79.84       72.70      8.41 o 
  -9   4   5       84.86       94.43     15.56 o 
  -8   4   5      208.90      196.20     18.71 o 
  -7   4   5       16.00        8.10      6.99 o 
  -6   4   5      132.07      132.56     12.34 o 
  -5   4   5       63.04       50.47      7.77 o 
  -4   4   5       96.41       89.88      7.00 o 
  -3   4   5        6.05        6.49      3.76 o 
  -2   4   5       60.18       67.00      5.15 o 
  -1   4   5      735.79      756.63     13.56 o 
   0   4   5      260.47      307.58      7.70 o 
   1   4   5      212.88      214.41      8.38 o 
   2   4   5      171.27      159.48      9.63 o 
   3   4   5      451.80      441.72     11.82 o 
   4   4   5     1169.39     1187.52     28.41 o 
   5   4   5        1.94        2.91      3.02 o 
   6   4   5       32.60       36.16      5.54 o 
   7   4   5      108.71      125.94      9.55 o 
  -8   5   5        0.41      -13.75      8.96 o 
  -7   5   5        0.55       -4.55      7.54 o 
  -6   5   5      845.81      904.58     38.22 o 
  -5   5   5       16.40        6.71      5.77 o 
  -4   5   5       60.06       64.94      7.07 o 
  -3   5   5      277.20      288.37     10.65 o 
  -2   5   5        7.51        5.22      3.25 o 
  -1   5   5     2624.41     2686.02     26.16 o 
   0   5   5      169.22      156.40      7.44 o 
   1   5   5       93.87       92.42      6.56 o 
   2   5   5      449.54      460.75     13.01 o 
   3   5   5    14881.84    15181.88    121.12 o 
   4   5   5       79.01       70.32     12.73 o 
   5   5   5      437.49      513.05     22.19 o 
   6   5   5       62.52       62.41     12.02 o 
   7   5   5      138.51      167.87     12.11 o 
  -8   6   5        1.11       -0.23      8.63 o 
  -7   6   5      212.84      198.29     19.88 o 
  -6   6   5       16.59       18.61      8.71 o 
  -5   6   5        0.13        9.79      5.93 o 
  -4   6   5      178.63      184.27     12.37 o 
  -3   6   5     2086.40     2134.08     30.19 o 
  -2   6   5      534.63      519.52     13.19 o 
  -1   6   5      413.79      402.74     17.25 o 
   0   6   5      285.61      353.27     10.26 o 
   1   6   5       76.88       88.61      8.69 o 
   2   6   5        0.74       -5.70      3.58 o 
   3   6   5       10.62        7.60      4.63 o 
   4   6   5     3360.74     3601.41     76.53 o 
   5   6   5        4.95        7.01      4.48 o 
   6   6   5       79.42       87.80     19.85 o 
  -7   7   5        0.27        7.62      8.76 o 
  -6   7   5       20.47        7.16      9.73 o 
  -5   7   5        0.08        3.84      5.96 o 
  -4   7   5       30.11       38.85      6.66 o 
  -3   7   5       94.85       84.78     10.18 o 
  -2   7   5      318.30      359.07     15.92 o 
  -1   7   5      147.53      168.89     11.46 o 
   0   7   5        8.01        8.04      4.04 o 
   1   7   5      745.01      792.28     25.92 o 
   2   7   5     1120.83     1164.74     27.66 o 
   3   7   5      150.94      151.28     12.79 o 
   4   7   5       56.63       52.94     18.40 o 
   5   7   5        6.65       12.08     27.73 o 
  -7   8   5       12.24       18.73     10.21 o 
  -6   8   5       27.41       24.32      9.76 o 
  -5   8   5      151.94      176.84     15.58 o 
  -4   8   5       19.15       22.97      8.56 o 
  -3   8   5       14.29       16.43      7.48 o 
  -2   8   5      110.06      104.56     16.83 o 
  -1   8   5      115.49      103.29     10.26 o 
   0   8   5      592.11      573.02     22.75 o 
   1   8   5     1127.41     1107.67     37.26 o 
   2   8   5       14.70        7.57      5.69 o 
   3   8   5       78.66      104.55     11.87 o 
   4   8   5        0.52       -3.85      5.16 o 
  -6   9   5       22.87       25.86     14.26 o 
  -5   9   5       86.74       68.60     12.42 o 
  -4   9   5        5.98        6.19      8.00 o 
  -3   9   5        0.11        4.03      7.69 o 
  -2   9   5       23.69        9.06      8.52 o 
  -1   9   5       16.00       13.80      6.00 o 
   0   9   5     1349.01     1435.65     43.00 o 
   1   9   5       38.27       36.19     15.09 o 
   2   9   5       23.87       34.55     11.53 o 
   3   9   5       86.23       89.66     31.26 o 
  -4  10   5        0.19        7.28     11.51 o 
  -3  10   5       52.75       45.96     11.48 o 
  -2  10   5      158.22      170.75     16.53 o 
  -1  10   5       51.17       60.96     12.14 o 
   0  10   5        8.58       12.21      8.64 o 
   1  10   5        0.25        1.89     14.47 o 
  -2 -10   6        3.84        4.07      7.31 o 
  -1 -10   6      473.88      529.33     36.51 o 
   0 -10   6       11.72        4.19      9.13 o 
   1 -10   6       10.69       13.71     15.28 o 
   2 -10   6       29.53       33.77     11.56 o 
   3 -10   6       69.38       92.83     16.75 o 
   4 -10   6      217.96      264.53     33.72 o 
   5 -10   6        7.29       -5.79     12.71 o 
  -4  -9   6        0.00        6.07      7.24 o 
  -3  -9   6       29.68       23.06      9.34 o 
  -2  -9   6        2.89       -8.55     10.36 o 
  -1  -9   6       11.68       10.45      7.99 o 
   0  -9   6        9.14       20.21      7.40 o 
   1  -9   6        1.30        1.75      5.12 o 
   2  -9   6       39.65       34.12     10.79 o 
   3  -9   6      164.14      204.36     21.22 o 
   4  -9   6       36.61       31.70     13.36 o 
   5  -9   6       29.05       32.22     14.02 o 
   6  -9   6        5.54       62.73     27.72 o 
  -5  -8   6        0.19       -4.56     11.12 o 
  -4  -8   6       70.97       77.66     11.59 o 
  -3  -8   6        0.02        2.79      6.04 o 
  -2  -8   6      410.57      436.81     43.79 o 
  -1  -8   6       43.07       10.88      7.03 o 
   0  -8   6       37.18       25.90      7.14 o 
   1  -8   6        0.11       -0.24      6.46 o 
   2  -8   6     1273.47     1275.68     38.92 o 
   3  -8   6       43.67       37.68     10.82 o 
   4  -8   6       18.46       35.73     15.69 o 
   5  -8   6        1.84       14.72      7.39 o 
   6  -8   6       40.66       37.82     11.05 o 
   7  -8   6      110.73      144.30     21.48 o 
  -6  -7   6       47.97       36.66     15.75 o 
  -5  -7   6      168.18      119.94     21.54 o 
  -4  -7   6       32.73       14.51     16.52 o 
  -3  -7   6      403.98      364.01     36.36 o 
  -2  -7   6       28.45       34.52      7.69 o 
  -1  -7   6        5.37       -5.45      4.75 o 
   0  -7   6      406.78      423.43     14.50 o 
   1  -7   6      123.91      118.17     10.78 o 
   2  -7   6        2.69        1.96      6.32 o 
   3  -7   6        7.32       10.85      5.62 o 
   4  -7   6        1.59        8.22     10.09 o 
   5  -7   6     1294.69     1305.35     30.96 o 
   6  -7   6      117.66      117.90     15.24 o 
   7  -7   6      181.48      192.40     22.48 o 
   8  -7   6       88.53      129.21     19.29 o 
  -6  -6   6      195.04      174.55     42.74 o 
  -5  -6   6        1.17        1.42      5.45 o 
  -4  -6   6      925.10      896.06     32.38 o 
  -3  -6   6        1.04        0.55      4.35 o 
  -2  -6   6        4.00        1.04      4.78 o 
  -1  -6   6       24.87       20.48      6.85 o 
   0  -6   6     1077.99     1030.46     21.26 o 
   1  -6   6      513.70      492.98     12.92 o 
   2  -6   6      430.69      421.50     12.71 o 
   3  -6   6        3.23       -1.44      5.05 o 
   4  -6   6        1.16        0.26      5.13 o 
   5  -6   6       82.52      103.29     11.91 o 
   6  -6   6     1164.50     1110.40     33.97 o 
   7  -6   6       33.97       29.11     10.40 o 
   8  -6   6      172.33      160.13     20.17 o 
  -7  -5   6       11.15       14.56      7.22 o 
  -6  -5   6       43.02       54.25     14.16 o 
  -5  -5   6       16.65       11.27      9.96 o 
  -4  -5   6       86.30       84.48     11.20 o 
  -3  -5   6       88.32      109.09     10.29 o 
  -2  -5   6       99.82      126.05     10.83 o 
  -1  -5   6       17.12       16.47      4.57 o 
   0  -5   6      261.50      270.60      9.99 o 
   1  -5   6      176.45      173.13      8.04 o 
   2  -5   6      267.13      252.18      9.52 o 
   3  -5   6     1816.55     1749.53     23.41 o 
   4  -5   6      216.98      263.37     12.05 o 
   5  -5   6      226.69      252.59     15.75 o 
   6  -5   6       85.49      100.89     11.70 o 
   7  -5   6      237.08      237.86     22.10 o 
   8  -5   6       52.71       23.97      9.71 o 
  -8  -4   6       35.42       32.70     10.63 o 
  -7  -4   6        6.32       12.84      7.38 o 
  -6  -4   6       12.30        6.39      5.23 o 
  -5  -4   6      437.83      476.77     16.55 o 
  -4  -4   6       54.61       58.87      6.55 o 
  -3  -4   6      174.53      176.35      9.91 o 
  -2  -4   6     2493.87     2629.78     39.16 o 
  -1  -4   6      278.14      304.64     12.30 o 
   0  -4   6        0.03        3.14      2.73 o 
   1  -4   6      234.71      244.67      8.27 o 
   2  -4   6       14.85       14.34      3.23 o 
   3  -4   6     1859.75     1748.75     29.03 o 
   4  -4   6      664.73      605.03     18.75 o 
   5  -4   6       27.92       46.43      8.32 o 
   6  -4   6       87.84      108.63     11.55 o 
   7  -4   6       57.51       62.14     11.49 o 
   8  -4   6        0.00        3.25      6.79 o 
   9  -4   6       47.60       34.97     10.14 o 
  -8  -3   6      114.72      104.10     10.69 o 
  -7  -3   6        1.79        3.58      5.22 o 
  -6  -3   6       13.38       14.68      5.07 o 
  -5  -3   6       18.69       18.07      4.64 o 
  -4  -3   6      385.85      410.72     12.75 o 
  -3  -3   6        0.89        1.76      1.96 o 
  -2  -3   6      234.21      254.54      9.66 o 
  -1  -3   6      364.40      394.72     15.13 o 
   0  -3   6      153.34      169.22      6.45 o 
   1  -3   6      191.16      196.27      6.83 o 
   2  -3   6       22.10       37.60      4.07 o 
   3  -3   6      155.47      163.91      7.69 o 
   4  -3   6     3277.77     3202.51     39.38 o 
   5  -3   6       31.00       24.54      5.68 o 
   6  -3   6      471.65      462.27     22.33 o 
   7  -3   6       39.19       22.22      9.93 o 
  -8  -2   6      198.07      209.86     18.66 o 
  -7  -2   6       10.43        7.61      3.70 o 
  -6  -2   6      962.65      943.81     23.54 o 
  -5  -2   6      238.85      246.10      7.47 o 
  -4  -2   6        4.09        4.78      1.96 o 
  -3  -2   6        7.62        5.05      1.78 o 
  -2  -2   6       31.70       30.68      3.33 o 
  -1  -2   6       97.85       77.18      4.08 o 
   0  -2   6      334.24      343.05      7.37 o 
   1  -2   6        1.39        4.79      2.03 o 
   2  -2   6       72.67       75.14      5.05 o 
   3  -2   6      659.96      651.05     13.21 o 
   4  -2   6        1.78        2.86      3.03 o 
   5  -2   6      215.76      249.88     13.01 o 
   6  -2   6        1.07       12.60      8.99 o 
   9  -2   6        1.87        4.61      5.00 o 
  -9  -1   6        0.14       18.53     13.47 o 
  -8  -1   6      242.79      242.74     35.53 o 
  -7  -1   6       33.00       36.36     12.43 o 
  -6  -1   6      571.82      565.08     34.38 o 
  -5  -1   6       82.74       92.44      5.97 o 
  -4  -1   6        8.79        3.49      2.81 o 
  -3  -1   6        0.44       -2.84      1.42 o 
  -2  -1   6     1470.94     1540.09     17.66 o 
  -1  -1   6       12.19       12.09      2.49 o 
   0  -1   6    15486.56    14009.39     94.09 o 
   1  -1   6        0.20        1.99      1.83 o 
   2  -1   6      253.70      246.60      5.28 o 
   3  -1   6      427.76      389.29     15.62 o 
   4  -1   6        0.85        1.82      2.65 o 
   5  -1   6      113.64      122.46      9.50 o 
   6  -1   6       30.75       29.22      5.58 o 
   7  -1   6      197.88      172.98     19.21 o 
   8  -1   6       18.00       30.03      9.89 o 
   9  -1   6        0.89        3.90      4.94 o 
  -9   0   6      152.74      141.75     12.67 o 
  -8   0   6        0.00        3.24      3.97 o 
  -7   0   6      106.40      129.45     31.97 o 
  -6   0   6        2.47       -1.38      3.94 o 
  -5   0   6      103.37      101.65      8.22 o 
  -4   0   6      900.79      905.45     13.51 o 
  -3   0   6     3182.94     3106.89     32.92 o 
  -2   0   6     1074.64     1094.62     22.40 o 
  -1   0   6        0.52       -2.03      1.30 o 
   0   0   6      201.95      201.77      5.07 o 
   1   0   6      129.76      107.38      6.00 o 
   2   0   6      609.91      551.68     11.68 o 
   3   0   6       14.89       15.52      2.54 o 
   4   0   6      140.03      136.52      5.36 o 
   5   0   6       15.54       16.05      3.03 o 
   6   0   6      195.95      209.28     15.96 o 
   7   0   6       62.20       54.62     12.59 o 
   8   0   6      281.02      318.84     19.33 o 
   9   0   6       83.65       76.51     17.42 o 
  -9   1   6       40.05       46.59     12.10 o 
  -8   1   6     2970.10     3238.05     56.53 o 
  -7   1   6       29.73        9.77      8.66 o 
  -6   1   6       88.37       73.46      9.69 o 
  -5   1   6       13.18       12.41      2.91 o 
  -4   1   6      412.90      460.35      9.66 o 
  -3   1   6      464.87      499.89     16.57 o 
  -2   1   6     4103.06     4244.60     40.05 o 
  -1   1   6       27.18       20.78      1.89 o 
   0   1   6       40.57       35.85      2.65 o 
   1   1   6       12.47       17.66      2.09 o 
   2   1   6     8999.38     9128.10     63.54 o 
   3   1   6       12.72       10.67      2.07 o 
   4   1   6       50.16       51.96      3.55 o 
   5   1   6        0.03        3.17      2.65 o 
   6   1   6       62.84       59.80      6.98 o 
   7   1   6      122.83      128.87      9.93 o 
   8   1   6      590.64      623.66     22.57 o 
  -9   2   6      155.41      224.51     39.87 o 
  -8   2   6      280.14      400.24     54.24 o 
  -7   2   6      827.51      807.56     59.67 o 
  -6   2   6       18.83       17.48      5.44 o 
  -5   2   6      149.02      141.14     11.51 o 
  -4   2   6      522.33      542.82     16.41 o 
  -3   2   6        3.15        2.26      2.04 o 
  -2   2   6        5.90        4.98      1.83 o 
  -1   2   6      511.68      610.05      8.63 o 
   0   2   6      163.06      154.80      4.85 o 
   1   2   6     1164.16     1172.37     13.79 o 
   2   2   6      370.30      349.60      7.63 o 
   3   2   6       22.43       22.58      3.41 o 
   4   2   6       47.01       53.26      3.85 o 
   5   2   6       98.06      107.68      8.02 o 
   6   2   6      273.71      275.43     13.11 o 
   7   2   6      402.40      408.67     15.01 o 
   8   2   6      112.07      119.92     12.84 o 
  -8   3   6       35.34       48.41     14.39 o 
  -7   3   6        0.27       11.67      7.80 o 
  -6   3   6      603.69      610.20     20.66 o 
  -5   3   6        6.77        9.70      5.19 o 
  -4   3   6      959.19     1062.40     22.25 o 
  -3   3   6       39.84       36.60      5.61 o 
  -2   3   6        2.36        1.10      1.97 o 
  -1   3   6      305.85      297.12      6.96 o 
   0   3   6      606.99      654.20     10.24 o 
   1   3   6     1243.54     1291.85     16.80 o 
   2   3   6      426.09      439.99      9.18 o 
   3   3   6      256.69      267.40      8.32 o 
   4   3   6       53.24       53.47      5.51 o 
   5   3   6      478.67      501.14     16.35 o 
   6   3   6        1.75        4.57      4.44 o 
   7   3   6      223.19      236.23     12.23 o 
   8   3   6       18.66       24.76      6.65 o 
  -9   4   6       24.64       20.11      9.52 o 
  -8   4   6        0.84        2.88      6.59 o 
  -7   4   6      190.81      161.33     16.06 o 
  -6   4   6      249.45      276.34     19.88 o 
  -5   4   6      865.54      858.97     22.49 o 
  -4   4   6        1.23       -1.29      3.66 o 
  -3   4   6      141.64      135.30      7.88 o 
  -2   4   6      478.01      469.53      9.74 o 
  -1   4   6       59.82       66.45      4.48 o 
   0   4   6      225.59      274.76      7.70 o 
   1   4   6      536.02      588.93     12.17 o 
   2   4   6      837.00      841.13     16.06 o 
   3   4   6      294.28      305.07     12.07 o 
   4   4   6     3244.48     3256.65     39.16 o 
   5   4   6        0.12        4.04      6.29 o 
   6   4   6      571.22      620.07     22.08 o 
   7   4   6      405.22      419.28     16.33 o 
  -8   5   6      157.18      177.07     18.67 o 
  -7   5   6       27.22       23.21     13.17 o 
  -6   5   6      177.16      162.94     16.63 o 
  -5   5   6       32.88       45.90      8.11 o 
  -4   5   6        1.46        5.81      7.25 o 
  -3   5   6      511.24      493.64     13.69 o 
  -2   5   6      923.44     1016.53     18.27 o 
  -1   5   6     2016.93     1994.76     21.06 o 
   0   5   6        1.47        1.78      2.98 o 
   1   5   6       86.24       84.90      6.47 o 
   2   5   6        0.05        1.88      2.93 o 
   3   5   6      326.88      321.33     11.99 o 
   4   5   6      389.71      402.97     26.79 o 
   5   5   6      511.49      511.12     22.80 o 
   6   5   6        2.54        5.41      4.11 o 
   7   5   6       66.78       79.43     12.94 o 
  -8   6   6        1.10        7.49      9.10 o 
  -7   6   6      275.37      280.70     23.48 o 
  -6   6   6        1.26       -8.12      6.00 o 
  -5   6   6        1.65       16.65      5.82 o 
  -4   6   6      106.43      111.12      8.84 o 
  -3   6   6        0.51        4.42      4.18 o 
  -2   6   6      729.57      785.39     17.62 o 
  -1   6   6      336.79      356.87     12.49 o 
   0   6   6      138.10      143.44      9.40 o 
   1   6   6       76.79       75.93      7.00 o 
   2   6   6      164.42      144.56     10.52 o 
   3   6   6       28.82       23.24     10.43 o 
   4   6   6       19.85        5.81     10.34 o 
   5   6   6       61.40       56.31     11.03 o 
   6   6   6       57.82       60.97     12.53 o 
  -7   7   6       98.25       75.00     15.90 o 
  -6   7   6       20.11       28.89      9.98 o 
  -5   7   6       78.65       87.52     10.58 o 
  -4   7   6       63.00       54.85      7.88 o 
  -3   7   6        5.06        9.69      6.53 o 
  -2   7   6      230.43      207.74     13.40 o 
  -1   7   6      276.15      293.16     21.17 o 
   0   7   6       48.82       44.18      6.23 o 
   1   7   6        1.99       -0.22      3.77 o 
   2   7   6      118.08      133.89     11.66 o 
   3   7   6       25.24        8.19      5.44 o 
   4   7   6       76.80       68.48     12.37 o 
   5   7   6      210.08      238.65     30.66 o 
  -7   8   6        0.00       -3.48      9.40 o 
  -6   8   6       16.79       23.95      9.44 o 
  -5   8   6      141.79      184.45     25.38 o 
  -4   8   6      103.25      118.77     19.90 o 
  -3   8   6        0.10        6.11     10.16 o 
  -2   8   6       15.71       12.07      5.96 o 
  -1   8   6       51.10       47.06      8.39 o 
   0   8   6       60.45       83.22     10.94 o 
   1   8   6      247.17      284.83     18.97 o 
   2   8   6       37.75       42.16      8.82 o 
   3   8   6        0.65       -0.74      5.49 o 
   4   8   6       92.55      101.58     15.04 o 
  -5   9   6        0.11        3.27      8.34 o 
  -4   9   6        3.92       11.52      8.57 o 
  -3   9   6       18.45       32.82      9.32 o 
  -2   9   6       33.14       23.39     11.25 o 
  -1   9   6       21.69        8.45      7.25 o 
   0   9   6        3.43       19.43      7.65 o 
   1   9   6      549.66      608.69     43.61 o 
   2   9   6       10.59       11.98     11.04 o 
   3   9   6        5.87        9.61      9.57 o 
  -4  10   6       27.29       15.76      9.79 o 
  -3  10   6       40.87       21.95     11.26 o 
  -2  10   6       44.16       37.90     10.26 o 
  -1  10   6        0.15        8.36      7.45 o 
   0  10   6       21.27       16.75      9.73 o 
  -2 -10   7        4.86       -1.53      7.37 o 
  -1 -10   7      842.86      879.59     36.56 o 
   0 -10   7        0.34        1.51      7.60 o 
   1 -10   7        7.77       25.88      9.31 o 
   2 -10   7       25.63       35.89     12.23 o 
   3 -10   7        9.13        0.72     11.13 o 
   4 -10   7      233.99      240.98     29.93 o 
   5 -10   7      130.51       92.91     18.72 o 
  -3  -9   7      253.32      262.32     22.83 o 
  -2  -9   7      153.87      129.59     16.49 o 
  -1  -9   7        0.37        3.56      7.38 o 
   0  -9   7        6.30       11.53      6.97 o 
   1  -9   7      109.41      128.29     12.72 o 
   2  -9   7      263.20      267.89     21.43 o 
   3  -9   7       14.16       10.02     11.80 o 
   4  -9   7       47.45       66.06     20.26 o 
   5  -9   7        9.86       32.98     14.36 o 
   6  -9   7       11.46       42.18     28.18 o 
  -5  -8   7        5.92       18.40     28.35 o 
  -4  -8   7        0.07       10.87      7.27 o 
  -3  -8   7     1519.66     1302.37     39.92 o 
  -2  -8   7       54.38       34.32      9.12 o 
  -1  -8   7       81.70       67.92     11.67 o 
   0  -8   7        0.40        1.06      5.19 o 
   1  -8   7      403.51      434.05     19.93 o 
   2  -8   7      214.43      227.81     16.30 o 
   3  -8   7     1754.97     1797.28     44.06 o 
   4  -8   7       16.30        9.32     21.45 o 
   5  -8   7       77.54       74.38     10.32 o 
   6  -8   7       24.26        8.06      9.30 o 
   7  -8   7     1541.04     1596.86     56.16 o 
  -6  -7   7       20.26       70.03     35.43 o 
  -5  -7   7       29.37       69.89     32.58 o 
  -4  -7   7       16.07       29.45     12.16 o 
  -3  -7   7       78.67      100.55     12.92 o 
  -2  -7   7      387.53      358.57     25.32 o 
  -1  -7   7        9.95        8.71      4.96 o 
   0  -7   7      593.25      593.23     16.77 o 
   1  -7   7       21.91       23.36      6.92 o 
   2  -7   7      380.17      380.05     17.51 o 
   3  -7   7       15.08       13.06      5.42 o 
   4  -7   7       46.97       31.54      7.26 o 
   5  -7   7      112.40      126.80     14.75 o 
   6  -7   7        2.44        7.20      7.85 o 
   7  -7   7       11.67       20.30     10.61 o 
  -6  -6   7       48.42       33.87     11.89 o 
  -5  -6   7       42.86       37.47     11.53 o 
  -4  -6   7       76.22       79.47     12.22 o 
  -3  -6   7       49.71       62.06      9.50 o 
  -2  -6   7       14.43       25.17      6.37 o 
  -1  -6   7      477.35      482.66     16.09 o 
   0  -6   7       39.33       34.74     10.75 o 
   1  -6   7      405.47      409.95     13.70 o 
   2  -6   7       12.13       17.04      4.50 o 
   3  -6   7        4.66        3.74      4.75 o 
   4  -6   7      154.18      156.48     11.65 o 
   5  -6   7     3830.50     3804.21     64.57 o 
   6  -6   7      236.64      223.32     18.40 o 
   7  -6   7      106.91      102.70     18.49 o 
   8  -6   7        0.15       12.82      9.57 o 
  -7  -5   7       57.11       51.48     10.42 o 
  -6  -5   7       14.33       16.39      7.47 o 
  -5  -5   7       78.00       55.76     10.46 o 
  -4  -5   7      890.48      849.18     26.36 o 
  -3  -5   7       21.39       26.22      6.44 o 
  -2  -5   7      807.67      810.25     24.36 o 
  -1  -5   7      279.64      323.50     14.43 o 
   0  -5   7       35.16       40.62      5.13 o 
   1  -5   7      126.39      109.70      6.86 o 
   2  -5   7      508.82      469.10     11.54 o 
   3  -5   7        0.14        2.61      3.51 o 
   4  -5   7        7.51        3.99      4.55 o 
   5  -5   7       82.67       99.61     10.69 o 
   6  -5   7      548.77      580.13     22.95 o 
   7  -5   7      354.74      320.96     25.43 o 
   8  -5   7        0.97        0.24      6.97 o 
  -7  -4   7       27.16       36.63     16.22 o 
  -6  -4   7      118.15      112.51     13.82 o 
  -5  -4   7        1.71       -0.20      5.36 o 
  -4  -4   7      367.87      383.31     13.60 o 
  -3  -4   7        6.43        9.97      7.29 o 
  -2  -4   7       24.89       19.81      6.82 o 
  -1  -4   7        0.18        0.49      3.72 o 
   0  -4   7      344.85      345.51     13.18 o 
   1  -4   7        3.75        7.28      2.93 o 
   2  -4   7       39.18       36.54      4.22 o 
   3  -4   7       23.93       10.12      4.17 o 
   4  -4   7      315.37      277.34     13.09 o 
   5  -4   7        7.07       11.52      5.20 o 
   6  -4   7      224.11      219.57     15.91 o 
   7  -4   7        1.22       -0.07      8.15 o 
   8  -4   7        0.37        3.58      6.67 o 
  -8  -3   7       95.54      105.51     18.60 o 
  -7  -3   7      216.80      209.17     18.02 o 
  -6  -3   7       31.98       32.00      7.19 o 
  -5  -3   7      196.41      205.77     10.69 o 
  -4  -3   7        5.69        5.29      2.78 o 
  -3  -3   7        0.01        2.90      4.03 o 
  -2  -3   7       83.37       73.79      6.46 o 
  -1  -3   7        5.20        3.76      2.63 o 
   0  -3   7       54.15       46.02      4.38 o 
   1  -3   7        0.14        2.69      2.26 o 
   2  -3   7      345.59      332.91      8.10 o 
   3  -3   7      345.36      298.31      9.08 o 
   4  -3   7     1483.16     1435.00     24.00 o 
   5  -3   7      281.57      270.41     19.28 o 
   6  -3   7       92.64       90.35     29.75 o 
   7  -3   7        0.81        3.36      5.72 o 
  -8  -2   7       82.43       71.33      8.39 o 
  -7  -2   7       39.12       44.22     11.00 o 
  -6  -2   7     1149.16     1170.41     55.03 o 
  -5  -2   7       27.06       25.39      4.44 o 
  -4  -2   7        7.71        6.70      2.30 o 
  -3  -2   7       27.80       25.49      3.33 o 
  -2  -2   7       34.41       37.30      3.98 o 
  -1  -2   7      847.75      844.04     12.94 o 
   0  -2   7       18.78       16.07      2.61 o 
   1  -2   7     1221.81     1121.13     12.94 o 
   2  -2   7        0.00       -1.29      2.43 o 
   3  -2   7      440.98      426.17     10.88 o 
   4  -2   7     2483.44     2274.05     46.61 o 
   5  -2   7       21.69       17.42      6.95 o 
   6  -2   7      181.92      186.27     21.34 o 
   9  -2   7       62.87       43.55     12.55 o 
  -8  -1   7        3.68        1.32      7.66 o 
  -7  -1   7        0.05        1.87      5.06 o 
  -6  -1   7      296.51      314.64     26.06 o 
  -5  -1   7     1287.33     1260.08     41.40 o 
  -4  -1   7        2.75        0.48      2.04 o 
  -3  -1   7        5.31       11.90      2.04 o 
  -2  -1   7        3.98        4.27      1.88 o 
  -1  -1   7    10172.55    11037.78     78.56 o 
   0  -1   7      165.83      167.85      6.08 o 
   1  -1   7      149.86      134.94      4.65 o 
   2  -1   7       14.04       18.17      2.55 o 
   3  -1   7     1424.18     1433.33     20.51 o 
   4  -1   7       50.22       46.27      5.93 o 
   5  -1   7      234.23      281.04     20.61 o 
   7  -1   7       38.88       32.26      8.18 o 
   8  -1   7        8.29       30.74     16.93 o 
   9  -1   7       92.51       69.24      9.96 o 
  -9   0   7      189.77      166.09     25.78 o 
  -8   0   7      291.45      282.70     20.45 o 
  -7   0   7       49.01       49.18     10.35 o 
  -6   0   7       28.71       26.47     10.52 o 
  -5   0   7      548.92      584.75     16.70 o 
  -4   0   7     1712.82     1808.27     44.01 o 
  -3   0   7       53.98       47.01      5.04 o 
  -2   0   7     1304.25     1356.67     16.12 o 
  -1   0   7      241.31      238.20      5.11 o 
   0   0   7      302.73      294.09      6.09 o 
   1   0   7      388.36      365.48      6.33 o 
   2   0   7     7063.96     7496.05     70.13 o 
   3   0   7      223.52      196.92      7.86 o 
   4   0   7        0.12        1.90      3.95 o 
   5   0   7       81.88       81.40      6.59 o 
   6   0   7       30.13       10.12      5.42 o 
  -9   1   7       75.59       80.09     29.85 o 
  -8   1   7      185.38      169.76     18.68 o 
  -7   1   7        0.71        6.24     16.56 o 
  -6   1   7      169.43      153.86     24.99 o 
  -5   1   7       54.52       54.06      9.38 o 
  -4   1   7      206.06      204.62     10.86 o 
  -3   1   7       79.88       95.94      6.41 o 
  -2   1   7      184.09      204.44      5.36 o 
  -1   1   7      273.96      326.36      5.51 o 
   0   1   7      316.21      342.71      6.12 o 
   1   1   7      264.75      318.65      5.90 o 
   2   1   7      268.39      249.75     11.61 o 
   3   1   7     3614.72     3873.90     33.90 o 
   4   1   7      267.55      271.15      6.82 o 
   5   1   7       99.67       96.76     13.48 o 
   6   1   7        0.62        0.70      4.23 o 
   7   1   7     3654.43     3946.41     64.34 o 
   8   1   7      114.15      129.46     29.69 o 
  -9   2   7      912.56     1118.57     78.63 o 
  -8   2   7      148.82      207.17     40.40 o 
  -7   2   7       11.82       10.11     12.04 o 
  -6   2   7      326.05      365.46     16.26 o 
  -5   2   7      363.30      347.98     10.42 o 
  -4   2   7       63.26       67.67      7.02 o 
  -3   2   7       87.19      100.61      4.01 o 
  -2   2   7      285.04      306.84      6.57 o 
  -1   2   7       51.05       53.81      3.40 o 
   0   2   7      368.55      412.24      7.37 o 
   1   2   7        5.65        8.83      2.15 o 
   2   2   7      511.53      578.21     10.94 o 
   3   2   7       24.13       18.85      3.16 o 
   4   2   7     1046.58     1077.33     14.47 o 
   5   2   7      333.39      299.13     27.50 o 
   6   2   7      456.53      485.74     24.55 o 
   7   2   7        1.74        5.80      4.44 o 
   8   2   7       91.01       92.16     10.16 o 
  -9   3   7       34.15       38.24     37.20 o 
  -8   3   7        7.95        5.78     15.53 o 
  -7   3   7        4.48        2.85      7.63 o 
  -6   3   7      244.80      232.31     18.40 o 
  -5   3   7      495.08      451.14     21.26 o 
  -4   3   7     2270.35     2156.15     33.83 o 
  -3   3   7       28.18       26.91      3.86 o 
  -2   3   7      166.66      161.55      5.89 o 
  -1   3   7     2006.24     2013.02     19.09 o 
   0   3   7      501.63      489.41      9.11 o 
   1   3   7     2384.83     2591.36     26.74 o 
   2   3   7      411.38      424.91     10.01 o 
   3   3   7       44.72       47.33      6.31 o 
   4   3   7      168.66      164.33     10.10 o 
   5   3   7     8376.87     8700.96    134.04 o 
   6   3   7       74.97       76.09      8.76 o 
   7   3   7       87.59       78.87      9.17 o 
   8   3   7       63.07       62.73      8.86 o 
  -8   4   7       52.26       36.58     15.22 o 
  -7   4   7      103.68      126.56     21.71 o 
  -6   4   7        3.37        5.79      6.17 o 
  -5   4   7      571.27      584.76     19.49 o 
  -4   4   7       29.38       20.24      8.18 o 
  -3   4   7       90.44       85.17      6.08 o 
  -2   4   7      361.94      374.01      8.66 o 
  -1   4   7     5690.07     5956.44     42.78 o 
   0   4   7     1155.80     1212.15     15.79 o 
   1   4   7     1221.46     1230.22     18.79 o 
   2   4   7      786.12      780.84     17.91 o 
   3   4   7      737.31      752.99     16.40 o 
   4   4   7       58.12       51.95     11.66 o 
   5   4   7      140.06      145.06     22.89 o 
   6   4   7      910.53      966.67     29.35 o 
   7   4   7       28.70       28.80      5.84 o 
  -8   5   7       40.24       32.99     11.08 o 
  -7   5   7       36.52       63.86     26.46 o 
  -6   5   7      380.61      378.19     28.62 o 
  -5   5   7        5.15       11.96      7.91 o 
  -4   5   7      151.32      153.35      9.44 o 
  -3   5   7       44.26       45.83      6.11 o 
  -2   5   7       26.67       35.36      4.36 o 
  -1   5   7       27.66       30.75      3.88 o 
   0   5   7      260.73      309.11     10.37 o 
   1   5   7      141.05      139.59      9.57 o 
   2   5   7      259.03      285.16     12.00 o 
   3   5   7        6.93        0.84      3.21 o 
   4   5   7     1261.11     1210.57     70.18 o 
   5   5   7      239.62      252.97     18.66 o 
   6   5   7        0.85        3.91      5.95 o 
  -8   6   7      254.11      292.08     24.80 o 
  -7   6   7        4.79       19.10     16.85 o 
  -6   6   7        6.02       13.11      8.59 o 
  -5   6   7        8.28        6.27      4.92 o 
  -4   6   7       26.83       23.24      6.10 o 
  -3   6   7       23.27       23.00      5.62 o 
  -2   6   7       94.35      101.45      8.18 o 
  -1   6   7        0.12        1.83      3.44 o 
   0   6   7        5.22        2.77      3.65 o 
   1   6   7      233.29      228.68     11.82 o 
   2   6   7      206.18      233.13     13.32 o 
   3   6   7     1725.61     1775.27     33.66 o 
   4   6   7      299.48      354.47     24.28 o 
   5   6   7      269.88      257.00     30.63 o 
   6   6   7        4.32        4.46      4.75 o 
  -7   7   7      174.32      157.30     26.90 o 
  -6   7   7        0.26        4.57      8.15 o 
  -5   7   7       43.25       32.32      7.03 o 
  -4   7   7       32.20       44.05      7.48 o 
  -3   7   7       68.45       65.12     10.01 o 
  -2   7   7       49.37       59.55      7.78 o 
  -1   7   7       16.78       16.97      4.44 o 
   0   7   7        1.35        6.66      3.87 o 
   1   7   7       10.20       17.20      5.47 o 
   2   7   7     1522.14     1654.27     40.00 o 
   3   7   7        3.28        0.58      4.64 o 
   4   7   7        0.34        7.31      5.20 o 
   5   7   7       95.22      142.52     46.96 o 
  -6   8   7       78.86       52.31     23.51 o 
  -5   8   7       67.46       52.09     10.98 o 
  -4   8   7       27.22       17.28     10.49 o 
  -3   8   7       43.24       43.59      9.52 o 
  -2   8   7       11.85       17.73      7.98 o 
  -1   8   7      395.48      383.82     17.88 o 
   0   8   7      211.79      227.88     17.26 o 
   1   8   7        0.52       -3.19      5.36 o 
   2   8   7       24.47       21.29      7.50 o 
   3   8   7        2.83       10.53      6.40 o 
   4   8   7        0.00        7.05      7.21 o 
  -5   9   7       19.16        1.16      8.12 o 
  -4   9   7       12.94       10.73      8.98 o 
  -3   9   7       24.45       29.42      9.26 o 
  -2   9   7       11.43        8.61      9.68 o 
  -1   9   7       52.65       43.67     22.84 o 
   0   9   7      185.31      171.52     19.44 o 
   1   9   7       14.00       13.44      9.20 o 
   2   9   7        0.22        7.72      6.19 o 
  -3  10   7        6.27       -1.38      7.88 o 
  -2  10   7       51.82       37.91     12.44 o 
  -1  10   7       53.51       41.81     12.41 o 
   0  10   7       42.94       44.61     14.36 o 
  -2 -10   8      132.83      124.19     26.03 o 
  -1 -10   8       11.19       28.32      9.71 o 
   0 -10   8      405.22      420.69     37.30 o 
   1 -10   8        2.19       -2.39      6.43 o 
   2 -10   8       29.83       43.46     13.34 o 
   3 -10   8       28.26       48.22     14.73 o 
   4 -10   8      215.81      228.95     25.24 o 
  -3  -9   8      138.75       89.42     22.47 o 
  -2  -9   8       10.22        5.23      7.20 o 
  -1  -9   8      245.11      219.19     29.63 o 
   0  -9   8       53.71       68.94     10.85 o 
   1  -9   8       27.76       19.55      7.80 o 
   2  -9   8      129.76      130.79     16.04 o 
   3  -9   8       18.47       42.76     13.16 o 
   4  -9   8        0.00        0.88     11.85 o 
   5  -9   8       50.91       25.18     13.98 o 
   6  -9   8       11.94        4.82     25.82 o 
  -4  -8   8      160.23      181.68     18.06 o 
  -3  -8   8        2.92        0.79      6.61 o 
  -2  -8   8      254.62      217.53     19.37 o 
  -1  -8   8       49.05       50.09     10.41 o 
   0  -8   8       27.60        9.88      5.84 o 
   1  -8   8       15.39       12.93      7.32 o 
   2  -8   8        6.04       15.22      8.05 o 
   3  -8   8       90.08      131.69     34.34 o 
   4  -8   8      235.13      200.06     22.32 o 
   5  -8   8        1.30        7.60      7.43 o 
   6  -8   8       15.67        3.38      8.62 o 
   7  -8   8      151.39      159.59     22.43 o 
  -5  -7   8       75.16       82.70     33.57 o 
  -4  -7   8       54.93       69.19     11.52 o 
  -3  -7   8       16.62       10.00      6.44 o 
  -2  -7   8       75.54       71.35     11.51 o 
  -1  -7   8       26.41       23.01      6.79 o 
   0  -7   8        8.25        7.18      5.69 o 
   1  -7   8       23.76       29.29      7.01 o 
   2  -7   8        1.85       -3.37      5.36 o 
   3  -7   8       16.42       12.54      5.70 o 
   4  -7   8        1.73        9.49      7.87 o 
   5  -7   8      613.40      626.06     18.53 o 
   6  -7   8       97.07       87.10     13.53 o 
   7  -7   8      158.45      136.51     20.05 o 
  -6  -6   8        0.56       -5.16      5.68 o 
  -5  -6   8        0.15      -16.36     18.54 o 
  -4  -6   8       69.55       77.37     12.70 o 
  -3  -6   8      275.06      270.93     18.76 o 
  -2  -6   8        6.41        3.14      4.53 o 
  -1  -6   8       39.05       30.06      6.44 o 
   0  -6   8     1857.71     1967.12     31.62 o 
   1  -6   8       57.85       69.04      8.70 o 
   2  -6   8       51.93       60.78      6.72 o 
   3  -6   8      134.55      137.21     10.13 o 
   4  -6   8       84.15       81.68     16.28 o 
   5  -6   8      925.05      851.21     27.83 o 
   6  -6   8      153.57      165.96     19.74 o 
   7  -6   8        0.02       10.77      9.17 o 
   8  -6   8       44.16       23.23     11.77 o 
  -7  -5   8       10.40       15.36     10.76 o 
  -6  -5   8       57.36       41.82     17.12 o 
  -5  -5   8       48.90       33.79     10.14 o 
  -4  -5   8       54.99       67.88     10.47 o 
  -3  -5   8      129.25      116.05     10.95 o 
  -2  -5   8      416.91      451.07     17.22 o 
  -1  -5   8        4.82       11.09      4.70 o 
   0  -5   8        2.24        3.89      3.75 o 
   1  -5   8      107.54      112.39      7.06 o 
   2  -5   8       57.11       54.74      5.63 o 
   3  -5   8      468.48      463.56     12.74 o 
   4  -5   8       23.63       18.81      5.71 o 
   5  -5   8      180.91      208.81     14.61 o 
   6  -5   8      619.93      517.54     26.42 o 
   7  -5   8       18.67       11.74      8.25 o 
   8  -5   8      226.50      204.45     21.47 o 
  -7  -4   8        4.65        5.61      7.48 o 
  -6  -4   8       25.46       24.68     30.87 o 
  -5  -4   8       20.67       23.02     10.91 o 
  -4  -4   8      624.47      651.92     17.62 o 
  -3  -4   8      216.57      243.66     12.25 o 
  -2  -4   8      170.38      172.26     16.33 o 
  -1  -4   8        0.00       -4.47      2.59 o 
   0  -4   8      258.87      258.35      9.33 o 
   1  -4   8       35.20       36.55      4.22 o 
   2  -4   8       52.54       43.87      4.72 o 
   3  -4   8       17.39        8.42      4.58 o 
   4  -4   8        4.55       -0.10      4.91 o 
   5  -4   8      140.88      147.44     16.46 o 
   6  -4   8        0.06       14.00      6.82 o 
   7  -4   8       49.71       48.79     10.26 o 
   8  -4   8        7.42       16.40      7.76 o 
  -8  -3   8        1.23        4.26      4.52 o 
  -7  -3   8        0.85        0.82      7.68 o 
  -6  -3   8      271.22      319.47     52.22 o 
  -5  -3   8      162.42      180.05     15.20 o 
  -4  -3   8      101.96       92.10      7.17 o 
  -3  -3   8        0.10        3.20      2.64 o 
  -2  -3   8        0.06        0.22      2.44 o 
  -1  -3   8       57.23       56.34      4.97 o 
   0  -3   8     1032.27     1022.80     14.47 o 
   1  -3   8        7.91        6.28      2.56 o 
   2  -3   8     1225.92     1066.59     13.59 o 
   3  -3   8       11.04       20.35      4.24 o 
   4  -3   8      118.86      115.19     12.06 o 
   5  -3   8       43.67       46.30      6.83 o 
   6  -3   8       21.72       11.20      6.15 o 
   7  -3   8      128.63      125.43     14.64 o 
   8  -3   8       31.17       22.43     11.89 o 
  -8  -2   8        1.98        9.19      4.50 o 
  -7  -2   8     1276.28     1239.90     63.95 o 
  -6  -2   8      211.15      226.31     38.17 o 
  -5  -2   8        7.40        3.13      4.93 o 
  -4  -2   8        0.07       -1.42      2.01 o 
  -3  -2   8       58.70       68.81      5.06 o 
  -2  -2   8       77.99       79.79      5.28 o 
  -1  -2   8     5941.15     6042.13     48.31 o 
   0  -2   8     1439.16     1496.19     16.48 o 
   1  -2   8        0.95       -0.32      2.08 o 
   2  -2   8      228.16      216.68      6.29 o 
   3  -2   8       67.79       57.82      6.43 o 
   4  -2   8        5.59        6.32      3.59 o 
   5  -2   8        3.40        0.98      3.37 o 
   6  -2   8      149.94      134.04     19.38 o 
  -8  -1   8      667.72      612.77     46.41 o 
  -7  -1   8       58.20       56.24     15.55 o 
  -6  -1   8    11343.13    11560.68    155.93 o 
  -5  -1   8      252.97      267.03     15.73 o 
  -4  -1   8      200.41      214.65      9.50 o 
  -3  -1   8      142.45      147.84      7.00 o 
  -2  -1   8      597.47      770.97     11.92 o 
  -1  -1   8      157.03      162.47      6.47 o 
   0  -1   8     3344.22     3497.02     30.01 o 
   1  -1   8      165.19      190.89      5.62 o 
   2  -1   8      175.01      160.99      6.63 o 
   3  -1   8       33.79       29.66      3.56 o 
   4  -1   8     2382.31     2283.46     35.76 o 
   5  -1   8       70.62       78.39      7.92 o 
   8  -1   8        0.02        2.34      5.94 o 
  -9   0   8      360.77      393.06     19.33 o 
  -8   0   8       17.32       21.57     11.52 o 
  -7   0   8       76.60       67.66     11.59 o 
  -6   0   8      107.56      107.02     19.97 o 
  -5   0   8      584.53      551.15     21.02 o 
  -4   0   8       36.80       26.32      5.47 o 
  -3   0   8      734.33      882.91     18.68 o 
  -2   0   8      103.60      101.91      4.65 o 
  -1   0   8      178.14      237.43      5.55 o 
   0   0   8       56.52       46.11      3.38 o 
   1   0   8      372.34      429.26      7.41 o 
   2   0   8      181.19      190.14      9.71 o 
   3   0   8       88.83       85.04      7.83 o 
   4   0   8       17.35       23.43      3.61 o 
   5   0   8      158.71      169.04     18.24 o 
   6   0   8        0.67        4.16      4.75 o 
   7   0   8      262.83      287.50     20.95 o 
   8   0   8      166.34      156.96     19.04 o 
  -9   1   8       23.38       79.52     23.46 o 
  -8   1   8     2778.05     3012.94    131.96 o 
  -7   1   8      208.75      274.83     44.79 o 
  -6   1   8       33.66       36.65      8.13 o 
  -5   1   8       24.06       19.93      6.38 o 
  -4   1   8     4197.22     4250.04     62.18 o 
  -3   1   8      402.64      390.78     11.70 o 
  -2   1   8     1794.45     2044.87     19.49 o 
  -1   1   8       97.92      108.25      3.92 o 
   0   1   8       17.44       16.58      2.26 o 
   1   1   8       47.23       49.07      3.17 o 
   2   1   8     1667.27     1734.47     22.62 o 
   3   1   8     2305.18     2406.71     28.82 o 
   4   1   8      629.17      640.66     11.52 o 
   5   1   8      207.28      239.01     11.56 o 
   6   1   8       91.36      113.56     15.55 o 
   8   1   8      118.74      119.07     11.68 o 
  -9   2   8        2.22       56.55     25.08 o 
  -8   2   8       11.93       29.58     22.08 o 
  -7   2   8        6.20       10.02      6.45 o 
  -6   2   8       95.27       93.10     10.02 o 
  -5   2   8      454.51      421.36     16.62 o 
  -4   2   8     2001.70     2007.93     26.15 o 
  -3   2   8     2788.80     2753.81     27.12 o 
  -2   2   8      135.01      129.11      4.81 o 
  -1   2   8      215.60      244.82      6.19 o 
   0   2   8     1405.20     1460.62     15.82 o 
   1   2   8      386.35      405.98      8.03 o 
   2   2   8      562.71      628.78     11.65 o 
   3   2   8      839.00      908.74     14.11 o 
   4   2   8      519.37      540.14     22.50 o 
   5   2   8        0.54        4.55      4.25 o 
   6   2   8     1069.44     1093.75     41.34 o 
   7   2   8      114.39       95.06     18.97 o 
   8   2   8      239.36      268.44     14.41 o 
  -8   3   8       12.60       15.07      9.43 o 
  -7   3   8       90.60       66.99     20.87 o 
  -6   3   8      218.15      226.53     24.44 o 
  -5   3   8       21.00       19.42      6.43 o 
  -4   3   8      241.59      252.52     10.60 o 
  -3   3   8       33.23       31.37      4.23 o 
  -2   3   8        2.35        2.82      2.05 o 
  -1   3   8     1698.06     1712.65     17.78 o 
   0   3   8     3479.01     3792.43     31.39 o 
   1   3   8      389.78      419.72      8.74 o 
   2   3   8      101.18       94.03      6.72 o 
   3   3   8      213.70      220.87      9.73 o 
   4   3   8      543.00      513.81     17.29 o 
   5   3   8       98.47      105.87     11.50 o 
   6   3   8      377.37      373.78     28.16 o 
   7   3   8      105.13       94.44     10.58 o 
  -8   4   8       42.26       31.37      9.90 o 
  -7   4   8        0.51        5.67     15.58 o 
  -6   4   8        0.20        0.36      5.55 o 
  -5   4   8      910.69      886.35     23.82 o 
  -4   4   8        0.01        2.34      3.43 o 
  -3   4   8       22.94       22.71      4.56 o 
  -2   4   8      829.72      869.34     13.25 o 
  -1   4   8       37.05       28.98      3.69 o 
   0   4   8      815.73      835.09     13.25 o 
   1   4   8      305.03      321.71     10.23 o 
   2   4   8      572.12      572.75     14.22 o 
   3   4   8        0.28       -2.94      3.09 o 
   4   4   8        2.20        4.24      8.30 o 
   5   4   8      774.61      717.88     30.14 o 
   6   4   8       17.34       19.15      9.64 o 
   7   4   8      143.03      139.38     16.43 o 
  -8   5   8       44.70       33.25     10.93 o 
  -7   5   8       40.83       44.14     11.41 o 
  -6   5   8        3.60       -3.21      6.63 o 
  -5   5   8      254.52      252.41     14.72 o 
  -4   5   8       42.48       59.40     10.08 o 
  -3   5   8      458.90      493.23     17.05 o 
  -2   5   8       71.87       77.75      5.41 o 
  -1   5   8        1.66        9.28      3.43 o 
   0   5   8      440.88      462.86     12.89 o 
   1   5   8      245.96      234.71     11.06 o 
   2   5   8      177.35      194.72     10.76 o 
   3   5   8      228.46      239.75     13.79 o 
   4   5   8        1.08       -3.19      7.49 o 
   5   5   8        0.55      -15.33      9.88 o 
   6   5   8        1.96        4.95      4.27 o 
  -8   6   8       15.37        9.64     10.41 o 
  -7   6   8       12.31       17.19     10.14 o 
  -6   6   8       70.15       56.70     12.70 o 
  -5   6   8        5.93        6.65      5.88 o 
  -4   6   8        3.98        7.76      5.02 o 
  -3   6   8       72.61       78.59      8.17 o 
  -2   6   8       55.34       53.71      7.60 o 
  -1   6   8       76.74       86.90      7.11 o 
   0   6   8        0.08        3.62      3.79 o 
   1   6   8        3.27        2.29      3.47 o 
   2   6   8       40.81       31.28      7.30 o 
   3   6   8      459.35      484.63     20.02 o 
   4   6   8        0.89       -0.50      6.22 o 
   5   6   8        2.22        2.17      9.04 o 
   6   6   8       24.33       28.14      7.03 o 
  -7   7   8      185.03      209.17     22.10 o 
  -6   7   8       38.13       39.82     14.02 o 
  -5   7   8       44.77       36.88      7.36 o 
  -4   7   8       13.42       20.41     12.81 o 
  -3   7   8        0.92       -7.03      7.76 o 
  -2   7   8        4.41        5.59      5.48 o 
  -1   7   8      129.28      130.21      8.90 o 
   0   7   8       50.79       53.92      9.48 o 
   1   7   8       76.42       61.88      9.70 o 
   2   7   8        8.60        3.98      6.02 o 
   3   7   8     1451.68     1602.70     37.90 o 
   4   7   8       43.03       35.08     10.31 o 
   5   7   8       25.73       23.20     25.57 o 
  -6   8   8      561.67      571.76     48.01 o 
  -5   8   8      393.61      462.65     28.02 o 
  -4   8   8        0.02      -12.81      6.72 o 
  -3   8   8       54.86       60.87     11.65 o 
  -2   8   8       72.70       60.05     11.03 o 
  -1   8   8        0.01        6.45      6.07 o 
   0   8   8       13.68       13.57      7.42 o 
   1   8   8        1.60        0.41      8.63 o 
   2   8   8        5.75       21.81      7.74 o 
   3   8   8        0.30        1.10      5.63 o 
  -5   9   8       32.99       32.27     14.88 o 
  -4   9   8       15.32       15.53      9.33 o 
  -3   9   8       61.71       56.02     11.42 o 
  -2   9   8        0.26        4.70      8.00 o 
  -1   9   8       19.73       22.26      8.22 o 
   0   9   8       12.04       14.82      8.43 o 
   1   9   8      163.36      178.96     20.01 o 
   2   9   8       12.41       33.18     11.05 o 
  -2  10   8       18.46       15.03      8.87 o 
  -1 -10   9      442.37      385.14     28.74 o 
   0 -10   9       17.32        8.31      7.59 o 
   1 -10   9      148.52      137.64     17.30 o 
   2 -10   9        9.99       21.21     12.22 o 
   3 -10   9      125.21      156.80     21.08 o 
   4 -10   9       67.00       67.58     16.31 o 
  -3  -9   9        5.79        2.53      7.36 o 
  -2  -9   9        4.47        9.95      7.41 o 
  -1  -9   9       30.29       37.40     10.67 o 
   0  -9   9      149.71      126.02     14.05 o 
   1  -9   9       23.09        7.09      7.25 o 
   2  -9   9       83.48       79.59     13.83 o 
   3  -9   9        2.81       19.41     11.26 o 
   4  -9   9       34.09       38.01     14.43 o 
   5  -9   9       30.56       27.28     15.10 o 
   6  -9   9       34.87        7.27     25.85 o 
  -4  -8   9        4.12       24.67     16.88 o 
  -3  -8   9        8.67       10.72      7.02 o 
  -2  -8   9       53.11       41.57     10.00 o 
  -1  -8   9        1.93       -1.99      6.05 o 
   0  -8   9        0.59       -3.01      6.94 o 
   1  -8   9      191.84      196.74     14.99 o 
   2  -8   9        0.06        1.54     11.07 o 
   3  -8   9        6.14       12.86     10.34 o 
   4  -8   9        0.13       -3.97     11.21 o 
   5  -8   9        1.09       21.27      9.20 o 
   6  -8   9       27.85       29.22     10.36 o 
  -5  -7   9       22.31       29.17     27.18 o 
  -4  -7   9        7.26       13.08      8.79 o 
  -3  -7   9       24.00       25.53      7.94 o 
  -2  -7   9      313.40      351.24     22.96 o 
  -1  -7   9       39.69       40.60      8.19 o 
   0  -7   9      677.58      633.87     17.74 o 
   1  -7   9       92.87       94.50     10.12 o 
   2  -7   9        3.03       -2.99      6.20 o 
   3  -7   9        2.68       -1.97      8.76 o 
   4  -7   9       22.60       21.18      6.19 o 
   5  -7   9       12.49       15.57     11.30 o 
   6  -7   9       32.71       44.62     15.80 o 
   7  -7   9       14.21       12.22      9.83 o 
  -6  -6   9       15.74       13.42      7.24 o 
  -5  -6   9       26.24        7.84     23.44 o 
  -4  -6   9      202.79      176.83     21.49 o 
  -3  -6   9      203.90      232.18     21.90 o 
  -2  -6   9      270.92      308.28     18.21 o 
  -1  -6   9      109.66      122.22     15.48 o 
   0  -6   9        1.82        3.04      4.78 o 
   1  -6   9       32.34       36.09      7.28 o 
   2  -6   9       29.35       26.37      4.92 o 
   3  -6   9       15.95       12.41      7.60 o 
   4  -6   9        0.25        8.92      5.89 o 
   5  -6   9       66.99       63.30      9.41 o 
   6  -6   9      202.53      209.93     22.00 o 
   7  -6   9        9.68        9.16      8.49 o 
   8  -6   9       94.97       92.68     16.66 o 
  -7  -5   9       90.76      151.77     39.91 o 
  -6  -5   9       69.58       62.93     13.05 o 
  -5  -5   9      417.09      387.38     39.64 o 
  -4  -5   9        3.83        2.74      6.52 o 
  -3  -5   9      501.82      547.50     19.81 o 
  -2  -5   9      135.13      131.73     11.69 o 
  -1  -5   9      368.27      368.40     16.50 o 
   0  -5   9       12.64       12.82      5.44 o 
   1  -5   9       29.51       24.32      4.35 o 
   2  -5   9       44.79       53.57      5.85 o 
   3  -5   9      164.62      173.53     10.67 o 
   4  -5   9      200.65      199.86     13.04 o 
   5  -5   9        5.86        8.58      9.69 o 
   6  -5   9      355.65      332.08     25.90 o 
   7  -5   9       45.45       33.61      9.97 o 
   8  -5   9       45.94       49.67     25.62 o 
  -7  -4   9       45.25       35.88     16.47 o 
  -6  -4   9       86.41       50.09     18.67 o 
  -5  -4   9      119.91      108.91     22.53 o 
  -4  -4   9      571.65      586.31     25.00 o 
  -3  -4   9      160.94      161.30     11.73 o 
  -2  -4   9      114.53      107.99      8.17 o 
  -1  -4   9       14.91       14.10      4.05 o 
   0  -4   9       44.57       58.33      5.49 o 
   1  -4   9        7.14        3.34      3.01 o 
   2  -4   9       54.78       50.19      4.51 o 
   3  -4   9      450.55      465.54     13.18 o 
   4  -4   9        1.76       -0.61      5.01 o 
   5  -4   9       70.43       75.08      9.81 o 
   6  -4   9      624.64      585.18     26.58 o 
   7  -4   9       74.44       43.12     10.44 o 
   8  -4   9       12.20       11.58      8.47 o 
  -8  -3   9        3.95        4.59      4.96 o 
  -7  -3   9       92.83       98.82     23.10 o 
  -6  -3   9        0.26       -1.27     12.75 o 
  -5  -3   9       64.22       89.60     19.11 o 
  -4  -3   9      535.96      559.08     14.51 o 
  -3  -3   9       27.99       33.21      7.08 o 
  -2  -3   9        9.28        6.77      3.32 o 
  -1  -3   9       71.19       85.18      5.93 o 
   0  -3   9      102.19       92.88      5.39 o 
   1  -3   9     4515.26     4668.86     38.00 o 
   2  -3   9       10.19       11.29      3.04 o 
   3  -3   9        4.51       -6.94      4.05 o 
   4  -3   9        3.57        3.04      4.11 o 
   5  -3   9      224.67      232.05     14.70 o 
   6  -3   9       11.99        7.46      6.21 o 
   7  -3   9      269.38      229.08     29.45 o 
   8  -3   9      160.36      204.30     27.96 o 
  -8  -2   9      508.29      529.64     61.21 o 
  -7  -2   9      257.64      232.96     19.19 o 
  -6  -2   9       47.43       43.95     15.49 o 
  -5  -2   9      264.22      275.22     15.78 o 
  -4  -2   9       15.91       20.10      5.83 o 
  -3  -2   9      166.93      179.73      8.38 o 
  -2  -2   9     1320.62     1379.68     19.92 o 
  -1  -2   9      551.04      541.83     12.56 o 
   0  -2   9      149.84      156.13      6.39 o 
   1  -2   9        2.09       -0.39      2.89 o 
   2  -2   9      265.39      249.51      7.01 o 
   3  -2   9      753.18      709.16     15.64 o 
   4  -2   9     2126.67     2197.82     32.52 o 
   5  -2   9       34.38       23.57      6.90 o 
   6  -2   9       18.84       20.16      7.24 o 
   7  -2   9        0.93       -5.44      6.01 o 
  -8  -1   9        0.20        4.62      4.64 o 
  -7  -1   9       44.82      104.51     29.69 o 
  -6  -1   9       29.60       23.46     15.11 o 
  -5  -1   9      201.00      193.19     14.50 o 
  -4  -1   9       82.08       74.34      8.51 o 
  -3  -1   9      153.48      167.57      9.39 o 
  -2  -1   9        0.00       -0.41      2.06 o 
  -1  -1   9     3428.22     3620.71     32.38 o 
   0  -1   9     2168.08     2310.62     23.14 o 
   1  -1   9      906.81      924.19     11.81 o 
   2  -1   9       76.51       96.10      5.10 o 
   3  -1   9      600.79      624.50     17.95 o 
   4  -1   9        0.02       -0.56      3.33 o 
   5  -1   9      439.63      446.14     50.46 o 
   8  -1   9       10.30       20.24      9.51 o 
  -8   0   9       25.93       27.45      8.67 o 
  -7   0   9     1225.85     1244.28     79.49 o 
  -6   0   9       39.21       75.93     25.58 o 
  -5   0   9       75.04       71.39      9.39 o 
  -4   0   9      301.01      290.18     13.51 o 
  -3   0   9     1439.87     1492.48     24.48 o 
  -2   0   9      139.03      133.46      6.60 o 
  -1   0   9      152.12      199.12      5.96 o 
   0   0   9       74.32       90.24      4.89 o 
   1   0   9       90.50       90.12      4.47 o 
   2   0   9      204.28      216.81      9.01 o 
   3   0   9      529.99      571.47     16.89 o 
   4   0   9      247.19      241.91     19.57 o 
   5   0   9       46.83       52.85     11.84 o 
   7   0   9       32.92       32.32      8.96 o 
   8   0   9      101.76       91.23     11.08 o 
  -8   1   9      463.82      595.39     58.68 o 
  -7   1   9      102.22       95.38     29.61 o 
  -6   1   9       79.36       75.26     10.07 o 
  -5   1   9      158.91      148.85     11.84 o 
  -4   1   9     1175.65     1174.60     22.78 o 
  -3   1   9     1930.16     2056.51     25.67 o 
  -2   1   9     1499.67     1470.46     16.28 o 
  -1   1   9       91.23       82.48      3.70 o 
   0   1   9       70.10       72.76      3.94 o 
   1   1   9     2229.85     2205.58     19.70 o 
   2   1   9      659.96      629.70     14.92 o 
   3   1   9      694.70      699.74     17.60 o 
   4   1   9      156.09      181.24     12.21 o 
   6   1   9        2.88       14.65      4.93 o 
   7   1   9     2005.78     1969.26    153.43 o 
   8   1   9      217.67      171.84     74.75 o 
  -8   2   9       15.48        9.08     26.39 o 
  -7   2   9       33.24       30.60      8.18 o 
  -6   2   9        6.35        4.34      5.50 o 
  -5   2   9       39.51       50.34      8.01 o 
  -4   2   9       60.24       58.87      5.05 o 
  -3   2   9     1119.27     1132.81     15.65 o 
  -2   2   9      129.21      112.53      5.86 o 
  -1   2   9      475.27      467.25      8.99 o 
   0   2   9      104.52      113.48      5.09 o 
   1   2   9     4299.13     4699.39     37.41 o 
   2   2   9     1003.64     1044.65     16.07 o 
   3   2   9      794.20      770.21     16.44 o 
   4   2   9      145.15      142.27     12.83 o 
   5   2   9     1173.12     1157.37     44.12 o 
   6   2   9      117.64      109.09     16.16 o 
   7   2   9      526.66      568.86     30.77 o 
   8   2   9       28.49       35.95      9.48 o 
  -8   3   9        5.91        9.66      7.74 o 
  -7   3   9       40.46       44.93     21.19 o 
  -6   3   9      249.16      213.32     17.43 o 
  -5   3   9      142.86      150.31     13.14 o 
  -4   3   9      806.94      845.78     14.96 o 
  -3   3   9      108.07      107.17      5.62 o 
  -2   3   9      307.61      297.30      8.14 o 
  -1   3   9      453.40      451.29      9.09 o 
   0   3   9      536.87      568.66     10.54 o 
   1   3   9        7.05        1.27      2.36 o 
   2   3   9       15.94       28.55      4.45 o 
   3   3   9       68.86       79.08     10.11 o 
   4   3   9      423.62      440.63     31.43 o 
   5   3   9      827.19      848.79     39.84 o 
   6   3   9      662.39      677.59     30.37 o 
   7   3   9      207.87      243.71     25.17 o 
  -8   4   9        0.90        0.11      8.51 o 
  -7   4   9       28.64       32.18     14.67 o 
  -6   4   9      359.12      350.96     23.35 o 
  -5   4   9        0.07        6.90      6.10 o 
  -4   4   9       14.47        8.19      3.84 o 
  -3   4   9        4.31        2.13      2.80 o 
  -2   4   9       43.08       38.65      4.23 o 
  -1   4   9      147.92      142.35      6.98 o 
   0   4   9        2.04       -3.24      2.50 o 
   1   4   9       18.26       15.32      3.64 o 
   2   4   9       16.41       19.78      4.40 o 
   3   4   9       35.05       26.03      6.04 o 
   4   4   9       13.46        5.08      8.85 o 
   5   4   9     1309.15     1467.02     75.33 o 
   6   4   9      239.83      236.17     16.25 o 
   7   4   9      294.51      323.79     26.03 o 
  -8   5   9        3.69        2.63      9.38 o 
  -7   5   9       52.71       45.02     12.28 o 
  -6   5   9      179.68      177.31     19.64 o 
  -5   5   9      268.87      279.74     19.05 o 
  -4   5   9       19.27       21.91      5.27 o 
  -3   5   9       44.75       50.95      5.62 o 
  -2   5   9        2.44        1.30      2.62 o 
  -1   5   9       54.30       59.25      6.03 o 
   0   5   9      351.01      354.36     11.53 o 
   1   5   9       85.74       92.21      7.31 o 
   2   5   9        0.07       -5.25      3.18 o 
   3   5   9        4.15        4.50      4.41 o 
   4   5   9      713.45      807.05     53.05 o 
   5   5   9       81.46       66.81     16.74 o 
   6   5   9       27.59       24.54      8.20 o 
  -7   6   9        4.65       -3.93      7.92 o 
  -6   6   9      128.31      133.21     20.87 o 
  -5   6   9       44.83       25.68      8.41 o 
  -4   6   9      234.68      237.02     14.69 o 
  -3   6   9      237.55      218.43     10.77 o 
  -2   6   9        0.01        5.69      3.80 o 
  -1   6   9       20.05       22.20      4.81 o 
   0   6   9       62.07       57.29      5.93 o 
   1   6   9     1009.04      942.11     20.38 o 
   2   6   9       11.91        9.35      5.05 o 
   3   6   9        4.74        8.24      5.44 o 
   4   6   9       10.82        8.08      7.51 o 
   5   6   9        1.57       10.85     11.26 o 
  -7   7   9       35.40       26.79     12.43 o 
  -6   7   9       43.69       30.89     10.85 o 
  -5   7   9      243.56      244.31     15.14 o 
  -4   7   9      261.78      235.80     17.33 o 
  -3   7   9        3.19        6.70      6.19 o 
  -2   7   9       18.77       13.52      5.07 o 
  -1   7   9       53.12       53.23      8.36 o 
   0   7   9       14.50       11.60      8.21 o 
   1   7   9       25.19       16.96      6.04 o 
   2   7   9      505.31      499.82     28.93 o 
   3   7   9        3.13       12.00      6.51 o 
   4   7   9       19.05       12.85      6.48 o 
  -6   8   9        2.21       -9.11     20.84 o 
  -5   8   9       31.56       20.74     10.81 o 
  -4   8   9       19.75       28.99      9.34 o 
  -3   8   9      127.54      123.16     13.53 o 
  -2   8   9      454.17      493.73     23.04 o 
  -1   8   9       79.81       64.08      9.08 o 
   0   8   9      107.61      106.87     11.11 o 
   1   8   9       71.21       81.19     10.06 o 
   2   8   9       81.43       88.30     12.54 o 
   3   8   9      120.26      160.27     15.68 o 
  -4   9   9        7.21        2.03     10.78 o 
  -3   9   9       35.03       17.87     11.79 o 
  -2   9   9       61.26       49.75     11.07 o 
  -1   9   9      186.68      152.25     15.73 o 
   0   9   9        0.73        2.04      6.79 o 
   1   9   9        0.05        2.42      5.98 o 
  -1 -10  10       14.40       -1.21      8.39 o 
   0 -10  10       62.69       57.19     10.90 o 
   1 -10  10       96.76      119.67     46.83 o 
   2 -10  10       37.85       36.88     14.04 o 
   3 -10  10       14.07       20.28     13.13 o 
   4 -10  10      257.11      213.44     24.75 o 
  -3  -9  10      125.64       87.23     33.37 o 
  -2  -9  10       29.36       33.94     10.57 o 
  -1  -9  10       46.05       43.49     10.93 o 
   0  -9  10        8.55        9.58      6.87 o 
   1  -9  10        0.05       11.16      7.02 o 
   2  -9  10        5.80        1.50     11.09 o 
   3  -9  10       49.66       43.07     13.97 o 
   4  -9  10        0.69       14.05     13.56 o 
   5  -9  10       63.43       81.69     18.09 o 
  -4  -8  10       10.45       12.25     18.71 o 
  -3  -8  10        0.11       -1.22      6.16 o 
  -2  -8  10       96.31       73.49     12.17 o 
  -1  -8  10       45.72       47.00     10.68 o 
   0  -8  10       85.76      106.95     15.16 o 
   1  -8  10        0.38       -0.49      6.71 o 
   2  -8  10      345.64      388.19     22.19 o 
   3  -8  10       25.97       27.76     10.85 o 
   4  -8  10       66.49       81.07     17.34 o 
   5  -8  10       74.10       98.89     30.73 o 
   6  -8  10       80.13       62.55     12.96 o 
  -5  -7  10       13.00       41.64     23.56 o 
  -4  -7  10        1.15       11.86     16.30 o 
  -3  -7  10      142.94       92.50     24.54 o 
  -2  -7  10       59.94       68.65     17.12 o 
  -1  -7  10      316.17      361.16     30.73 o 
   0  -7  10      128.50      123.08     10.26 o 
   1  -7  10        2.48       -0.89      5.98 o 
   2  -7  10      109.41      119.29     11.26 o 
   3  -7  10       33.18       29.28     12.87 o 
   4  -7  10        0.19       11.87      6.42 o 
   5  -7  10      236.17      274.53     18.64 o 
   6  -7  10        1.11       21.16      9.05 o 
   7  -7  10      178.00      149.77     20.45 o 
  -6  -6  10        8.97       12.89      9.73 o 
  -5  -6  10       21.95       22.31     14.84 o 
  -4  -6  10       28.13       10.84      8.07 o 
  -3  -6  10      218.51      198.09     16.60 o 
  -2  -6  10       30.83       23.41      6.74 o 
  -1  -6  10       42.16       41.16     13.96 o 
   0  -6  10      152.73      180.95     12.20 o 
   1  -6  10       20.18       20.97      6.41 o 
   2  -6  10       67.09       62.36      9.42 o 
   3  -6  10        0.57        0.77      5.78 o 
   4  -6  10      236.43      261.62     14.67 o 
   5  -6  10       57.49       39.82      9.60 o 
   6  -6  10        0.52       12.81      8.21 o 
   7  -6  10       65.25       42.53     24.47 o 
  -7  -5  10       47.83       52.51     11.19 o 
  -6  -5  10        2.47       12.75      6.69 o 
  -5  -5  10       12.32       -7.05     29.92 o 
  -4  -5  10      172.66      167.01     16.77 o 
  -3  -5  10      328.16      325.34     15.90 o 
  -2  -5  10      474.79      484.29     18.59 o 
  -1  -5  10       12.43        8.04      8.20 o 
   0  -5  10      113.26      129.64      9.97 o 
   1  -5  10       85.87       91.17      6.85 o 
   2  -5  10      227.75      233.79     10.26 o 
   3  -5  10        0.01       -2.49      4.81 o 
   4  -5  10        6.04        3.71      7.25 o 
   5  -5  10       12.04        3.84      7.80 o 
   6  -5  10       16.40       12.77      8.78 o 
   7  -5  10       18.03       21.68      9.56 o 
   8  -5  10       10.08       29.40     21.34 o 
  -7  -4  10        4.87        8.93      6.88 o 
  -6  -4  10       62.45       65.90     11.19 o 
  -5  -4  10     4006.30     4079.77    112.24 o 
  -4  -4  10      327.70      395.64     30.31 o 
  -3  -4  10       78.10       83.63      8.37 o 
  -2  -4  10       69.17       71.60      6.84 o 
  -1  -4  10      164.75      171.18      8.79 o 
   0  -4  10      238.25      214.51      9.26 o 
   1  -4  10     3491.49     3416.43     32.28 o 
   2  -4  10      541.72      558.16     11.26 o 
   3  -4  10        5.56       11.57      4.75 o 
   4  -4  10       27.56       26.50      6.06 o 
   5  -4  10       87.08      100.70     13.90 o 
   6  -4  10       66.52       66.55     11.94 o 
   7  -4  10        1.48       -2.95      6.00 o 
   8  -4  10       72.92       67.94     12.73 o 
  -7  -3  10        8.99        9.47      4.92 o 
  -6  -3  10      660.76      646.63     27.07 o 
  -5  -3  10       52.47       49.79     15.99 o 
  -4  -3  10    20907.67    21039.36    250.33 o 
  -3  -3  10       93.24       97.20      8.10 o 
  -2  -3  10      435.17      431.81     11.99 o 
  -1  -3  10      157.74      169.87      8.27 o 
   0  -3  10     1352.31     1517.50     18.50 o 
   1  -3  10        0.36       -0.91      2.39 o 
   2  -3  10      521.24      498.97     11.32 o 
   3  -3  10      116.61      113.39      7.83 o 
   4  -3  10      111.18      105.87      8.22 o 
   5  -3  10       25.10       29.86      8.68 o 
   6  -3  10        8.23        6.23      5.83 o 
   7  -3  10       71.51       99.29     13.88 o 
   8  -3  10        5.19        3.27      6.79 o 
  -8  -2  10       68.57       62.49     30.09 o 
  -7  -2  10      459.58      456.93     18.55 o 
  -6  -2  10       31.62       28.54     13.31 o 
  -5  -2  10       66.27       81.22     14.37 o 
  -4  -2  10        1.11       -0.17      3.52 o 
  -3  -2  10        0.17        0.04      2.50 o 
  -2  -2  10      228.19      215.95     10.69 o 
  -1  -2  10      985.57     1137.48     16.35 o 
   0  -2  10      258.53      271.39      7.76 o 
   1  -2  10      115.66      124.82      6.11 o 
   2  -2  10       11.44       12.86      3.49 o 
   3  -2  10        3.22       -1.16      3.46 o 
   4  -2  10      118.21      111.33      7.08 o 
   5  -2  10        1.60        4.47      5.68 o 
   6  -2  10       16.33       16.78      6.65 o 
   7  -2  10      150.52      138.32     14.84 o 
  -8  -1  10      129.99      154.68     13.83 o 
  -7  -1  10        6.90       14.97     12.08 o 
  -5  -1  10       56.15       50.68      8.16 o 
  -4  -1  10        6.42        4.93      4.30 o 
  -3  -1  10       88.41      108.75     11.12 o 
  -2  -1  10     7377.11     7672.01     59.98 o 
  -1  -1  10      979.84      954.73     12.36 o 
   0  -1  10     1886.69     2064.48     22.27 o 
   1  -1  10        2.49        4.14      2.17 o 
   2  -1  10       31.79       25.63      4.20 o 
   3  -1  10      576.06      570.28     15.08 o 
   4  -1  10     3567.19     3653.05     68.86 o 
   5  -1  10      716.58      680.60     47.58 o 
   6  -1  10      244.55      190.75     23.17 o 
  -8   0  10     1319.90     1252.87     86.13 o 
  -7   0  10       29.12       39.01     20.74 o 
  -6   0  10       18.86        8.30      6.78 o 
  -5   0  10        0.82        3.24      4.40 o 
  -4   0  10      326.35      307.91     15.20 o 
  -3   0  10      422.52      431.87     13.30 o 
  -2   0  10     2848.00     2951.35     33.49 o 
  -1   0  10     3555.16     3503.07     28.43 o 
   0   0  10      223.31      220.10      7.03 o 
   1   0  10       15.72       16.19      2.72 o 
   2   0  10      555.73      559.83     12.61 o 
   3   0  10      631.90      638.11     16.40 o 
   4   0  10      625.98      612.90     22.45 o 
   5   0  10      244.61      234.95     24.74 o 
   8   0  10      270.96      267.20     19.27 o 
  -8   1  10      268.51      272.01     50.60 o 
  -7   1  10      741.56      737.99     40.78 o 
  -6   1  10       32.23       34.05      7.90 o 
  -5   1  10      307.02      305.52     17.18 o 
  -4   1  10       11.30       19.77      6.25 o 
  -3   1  10      484.33      481.79     14.06 o 
  -2   1  10      140.20      150.35      7.09 o 
  -1   1  10       10.06        8.95      2.15 o 
   0   1  10        0.01        0.39      1.66 o 
   1   1  10     1006.43     1020.89     12.65 o 
   2   1  10     3136.47     3378.37     38.09 o 
   3   1  10      103.97      104.81      9.01 o 
   4   1  10      180.54      161.71     12.30 o 
   7   1  10       27.91       33.88     10.52 o 
   8   1  10      103.98      102.42     28.19 o 
  -8   2  10        2.80        5.14      6.65 o 
  -7   2  10       17.77        5.84      6.65 o 
  -6   2  10       22.18       24.58      7.90 o 
  -5   2  10        4.61        7.93      5.03 o 
  -4   2  10       25.82       16.89      5.64 o 
  -3   2  10      873.35      872.07     13.56 o 
  -2   2  10        1.73        3.01      2.18 o 
  -1   2  10       57.13       57.55      4.36 o 
   0   2  10     2897.58     2998.54     26.70 o 
   1   2  10      133.04      144.76      6.16 o 
   2   2  10      216.04      189.14      8.71 o 
   3   2  10        0.68        3.02      3.08 o 
   4   2  10      292.20      269.03     13.73 o 
   5   2  10       27.79       23.66     14.20 o 
   6   2  10        4.91       10.81      6.76 o 
   7   2  10     1068.18     1093.31     32.49 o 
  -8   3  10       92.01       80.90     12.94 o 
  -7   3  10       56.78       62.63     11.41 o 
  -6   3  10       65.71       72.35     17.40 o 
  -5   3  10       37.80       45.25      7.55 o 
  -4   3  10       23.89       15.02      4.54 o 
  -3   3  10      575.01      512.59     11.01 o 
  -2   3  10       10.04        8.86      2.74 o 
  -1   3  10      562.86      586.68     11.33 o 
   0   3  10        6.33        9.17      3.17 o 
   1   3  10        0.68        1.32      2.57 o 
   2   3  10      516.64      529.88     12.26 o 
   3   3  10       77.07       69.42      8.23 o 
   4   3  10      151.53      140.15     25.45 o 
   5   3  10      446.84      480.20     36.82 o 
   6   3  10        0.65        5.41      6.20 o 
   7   3  10       16.48       10.53      7.82 o 
  -8   4  10       57.47       55.53     11.75 o 
  -7   4  10       71.29       88.21     14.43 o 
  -6   4  10       23.49       13.46     13.63 o 
  -5   4  10        5.43        0.66      6.51 o 
  -4   4  10      100.60      106.56      7.60 o 
  -3   4  10       23.18       20.07      3.75 o 
  -2   4  10       98.43       89.98      5.87 o 
  -1   4  10       77.29       88.68      5.66 o 
   0   4  10       10.49        6.54      4.07 o 
   1   4  10       95.59       92.84      6.96 o 
   2   4  10       17.90       11.04      4.26 o 
   3   4  10        9.53        5.92      4.84 o 
   4   4  10       11.98       14.76      5.43 o 
   5   4  10      240.73      311.57     31.13 o 
   6   4  10       15.87       22.29      8.35 o 
  -8   5  10        1.09       13.17      9.35 o 
  -7   5  10       35.51       19.47     10.92 o 
  -6   5  10      194.89      196.15     19.65 o 
  -5   5  10       97.92       82.20     11.77 o 
  -4   5  10       40.47       29.94      5.28 o 
  -3   5  10        5.06        5.92      3.93 o 
  -2   5  10       20.79       17.75      3.51 o 
  -1   5  10        7.15       10.62      4.18 o 
   0   5  10       60.94       52.93      5.95 o 
   1   5  10       68.04       61.03      6.47 o 
   2   5  10        0.97        4.34      4.04 o 
   3   5  10       90.04       86.57     11.06 o 
   4   5  10       27.13       19.27      6.21 o 
   5   5  10     1361.75     1566.30     61.77 o 
   6   5  10       31.52       47.55     18.06 o 
  -7   6  10        0.56       14.07      9.90 o 
  -6   6  10        3.75        7.19      8.92 o 
  -5   6  10      196.97      198.70     13.45 o 
  -4   6  10      870.32      913.15     24.61 o 
  -3   6  10      343.37      357.59     19.93 o 
  -2   6  10        0.05        2.23      3.55 o 
  -1   6  10      102.62      108.18      8.67 o 
   0   6  10      287.25      262.50     11.48 o 
   1   6  10       43.96       35.63      5.91 o 
   2   6  10        3.13        4.95      5.44 o 
   3   6  10        8.56       17.67      6.17 o 
   4   6  10        0.12       -2.72      5.17 o 
   5   6  10        4.15       28.22     25.30 o 
  -6   7  10      677.01      665.65     36.95 o 
  -5   7  10        0.13        1.41      9.21 o 
  -4   7  10       38.67       22.87     10.29 o 
  -3   7  10      108.43       96.57     12.34 o 
  -2   7  10        0.70        1.15      7.72 o 
  -1   7  10       99.92      101.47      7.79 o 
   0   7  10       91.65       93.34      9.49 o 
   1   7  10      164.12      150.26     14.72 o 
   2   7  10        0.13       -0.17      5.31 o 
   3   7  10       55.12       40.67     14.90 o 
   4   7  10       21.20        9.46      7.07 o 
  -5   8  10      111.37      114.90     18.73 o 
  -4   8  10       35.33       42.84     12.60 o 
  -3   8  10      108.50      116.31     22.38 o 
  -2   8  10      171.96      193.20     16.84 o 
  -1   8  10       24.27       15.85      5.64 o 
   0   8  10       36.24       25.59      7.62 o 
   1   8  10        0.91        3.11      6.01 o 
   2   8  10        1.23       -4.09      5.62 o 
   3   8  10      114.16      134.25     17.05 o 
  -4   9  10       21.53       35.57     12.82 o 
  -3   9  10       34.32       35.35     10.19 o 
  -2   9  10      379.43      388.41     23.34 o 
  -1   9  10       39.92       18.47     11.64 o 
   0   9  10       18.87       12.90      8.55 o 
   1   9  10       30.96       32.13      8.75 o 
   0 -10  11       50.67       36.09     14.10 o 
   1 -10  11        0.86        0.17     14.67 o 
   2 -10  11       13.00       13.81     12.09 o 
   3 -10  11      133.54      121.19     39.15 o 
  -3  -9  11        1.23        7.65     10.54 o 
  -2  -9  11       14.07       12.71      9.34 o 
  -1  -9  11      210.52      204.95     45.51 o 
   0  -9  11       59.63       64.93     11.62 o 
   1  -9  11        3.15        4.51      7.56 o 
   2  -9  11      136.79      156.05     20.23 o 
   3  -9  11        8.12       -6.79      8.73 o 
   4  -9  11       13.46       -0.15     19.95 o 
   5  -9  11       12.74       32.96     25.52 o 
  -4  -8  11       25.69        2.56      9.77 o 
  -3  -8  11        0.15       -7.51      7.63 o 
  -2  -8  11      153.39      126.10     15.61 o 
  -1  -8  11      322.88      359.10     25.57 o 
   0  -8  11       72.15       65.89     24.51 o 
   1  -8  11      342.84      404.45     29.96 o 
   2  -8  11       34.03       21.54     12.33 o 
   3  -8  11       30.30       25.70     11.15 o 
   4  -8  11        3.55       -0.44     11.18 o 
   5  -8  11       46.90       34.13     17.66 o 
   6  -8  11       22.07       20.35     10.11 o 
  -5  -7  11       63.92      111.60     26.85 o 
  -4  -7  11        1.53       -3.42      6.54 o 
  -3  -7  11      161.28      165.42     16.78 o 
  -2  -7  11        0.09        9.57      6.14 o 
  -1  -7  11      483.87      459.93     19.72 o 
   0  -7  11      308.16      286.36     14.18 o 
   1  -7  11      171.88      185.53     13.47 o 
   2  -7  11        3.71        0.96      6.06 o 
   3  -7  11       44.44       32.19     11.87 o 
   4  -7  11        0.79        6.17      5.84 o 
   5  -7  11      209.01      221.96     15.94 o 
   6  -7  11       97.49       76.10     16.76 o 
   7  -7  11       50.56       38.43     29.64 o 
  -6  -6  11       25.03       30.70     13.76 o 
  -5  -6  11       46.76       40.61     14.83 o 
  -4  -6  11        0.34        4.05      6.71 o 
  -3  -6  11      599.68      578.33     58.96 o 
  -2  -6  11       48.71       41.79     13.63 o 
  -1  -6  11       27.81       21.88      7.63 o 
   0  -6  11      140.03      151.63     11.50 o 
   1  -6  11        0.03        9.20      6.11 o 
   2  -6  11       78.15       76.66      8.14 o 
   3  -6  11       10.72       13.62      6.01 o 
   4  -6  11       40.92       32.83     11.86 o 
   5  -6  11      166.85      162.80     17.93 o 
   6  -6  11        4.81       -0.51     12.54 o 
   7  -6  11        0.32       12.04      9.16 o 
  -6  -5  11       58.85       53.35     27.63 o 
  -5  -5  11      125.72      133.30     24.08 o 
  -4  -5  11        1.08       -2.15      8.76 o 
  -3  -5  11      185.89      231.42     16.17 o 
  -2  -5  11      284.56      260.34     20.09 o 
  -1  -5  11      539.08      538.48     36.18 o 
   0  -5  11        5.58       -0.28      5.87 o 
   1  -5  11      148.04      140.76      8.93 o 
   2  -5  11       48.37       44.27      5.02 o 
   3  -5  11      437.66      454.97     13.92 o 
   4  -5  11        2.81        8.41      5.12 o 
   5  -5  11        2.20        3.84      6.51 o 
   6  -5  11        0.42       -1.62      6.56 o 
   7  -5  11       48.23       32.47     10.45 o 
   8  -5  11        0.33       -4.76      6.86 o 
  -7  -4  11       84.16       51.81     16.45 o 
  -6  -4  11     1199.83     1374.39     64.89 o 
  -5  -4  11        7.29        8.78     13.19 o 
  -4  -4  11       36.43       48.50     17.01 o 
  -3  -4  11      477.23      476.03     16.30 o 
  -2  -4  11       60.75       65.28      6.79 o 
  -1  -4  11        0.73        4.38      4.13 o 
   0  -4  11      114.10      140.53      7.41 o 
   1  -4  11      572.74      572.79     12.02 o 
   2  -4  11        4.82        4.03      3.21 o 
   3  -4  11       49.62       44.74      6.33 o 
   4  -4  11       40.30       37.63      6.05 o 
   5  -4  11      300.51      263.69     21.93 o 
   6  -4  11      340.78      382.62     27.21 o 
   7  -4  11        3.72        1.73      6.68 o 
   8  -4  11       14.38       10.08      7.73 o 
  -7  -3  11        0.06        8.75      5.84 o 
  -6  -3  11        0.63        2.71     15.45 o 
  -5  -3  11      107.58      119.43     46.16 o 
  -4  -3  11      220.26      245.29     17.32 o 
  -3  -3  11      228.18      251.30     11.85 o 
  -2  -3  11       13.96        6.40      7.39 o 
  -1  -3  11       24.08       29.09      4.67 o 
   0  -3  11      300.69      302.99      8.77 o 
   1  -3  11     5029.55     4958.41     43.79 o 
   2  -3  11     1070.27     1107.53     16.37 o 
   3  -3  11      453.43      439.56     12.02 o 
   4  -3  11       19.67       14.15      6.38 o 
   5  -3  11      473.61      494.78     23.70 o 
   6  -3  11        9.83       17.57      7.55 o 
   7  -3  11        4.68       13.52      7.59 o 
   8  -3  11       48.72       55.91     11.46 o 
  -8  -2  11        1.92        2.75      6.44 o 
  -7  -2  11       33.74       18.15      7.98 o 
  -6  -2  11       95.07      131.74     25.02 o 
  -5  -2  11      581.96      585.34     32.08 o 
  -4  -2  11       25.51       19.26      7.42 o 
  -3  -2  11      418.05      404.76     10.78 o 
  -2  -2  11       48.57       30.82      6.62 o 
  -1  -2  11     1193.07     1225.35     18.04 o 
   0  -2  11      420.71      406.13     13.81 o 
   1  -2  11      361.01      342.44      9.23 o 
   2  -2  11       19.85       18.78      4.14 o 
   3  -2  11        4.42        8.35      4.68 o 
   4  -2  11        0.13        7.31      5.44 o 
   5  -2  11      447.84      435.37     44.30 o 
   6  -2  11       28.61       26.61      7.82 o 
   7  -2  11       86.64       69.50     11.71 o 
   8  -2  11      297.55      273.62     32.03 o 
  -8  -1  11      108.73      111.66     28.48 o 
  -7  -1  11     1111.53     1040.71     76.96 o 
  -6  -1  11      859.68      827.67     63.69 o 
  -5  -1  11      173.06      212.91     14.49 o 
  -4  -1  11      237.08      239.49     14.67 o 
  -3  -1  11      248.41      248.76     12.57 o 
  -2  -1  11     1307.25     1367.90     16.62 o 
  -1  -1  11     1706.69     1865.83     22.05 o 
   0  -1  11      177.92      174.38      7.21 o 
   1  -1  11      397.02      372.84      8.14 o 
   2  -1  11        8.22       11.10      4.13 o 
   3  -1  11      142.75      115.19      9.00 o 
   4  -1  11      150.81      149.17     23.27 o 
   5  -1  11       63.30       74.53     10.98 o 
   6  -1  11       10.41       10.92      6.39 o 
  -8   0  11       94.41       96.57     32.16 o 
  -7   0  11        1.30       23.32     15.93 o 
  -6   0  11      162.79      157.68     15.79 o 
  -5   0  11       18.15       22.38      6.31 o 
  -4   0  11        6.57        7.37      6.37 o 
  -3   0  11       80.34       70.94      7.62 o 
  -2   0  11      174.89      170.15      7.60 o 
  -1   0  11      713.67      677.10     11.70 o 
   0   0  11        0.17       -1.42      1.94 o 
   1   0  11      172.10      175.71      6.43 o 
   2   0  11       33.86       37.24      5.38 o 
   3   0  11      779.13      815.85     19.69 o 
   4   0  11      125.83      122.79     12.78 o 
   5   0  11       73.49       78.73     10.58 o 
  -8   1  11      136.51      149.02     20.59 o 
  -7   1  11       51.23       66.30     10.47 o 
  -6   1  11       32.75       31.30      7.90 o 
  -5   1  11       60.17       58.97     11.71 o 
  -4   1  11      368.44      395.63     14.74 o 
  -3   1  11      112.18      127.00      7.51 o 
  -2   1  11     1792.22     1838.61     20.16 o 
  -1   1  11      644.60      642.78     10.09 o 
   0   1  11      170.12      178.92      6.22 o 
   1   1  11      741.10      770.12     11.30 o 
   2   1  11      414.46      410.30     13.13 o 
   3   1  11        0.01        5.92      5.16 o 
   4   1  11       57.80       54.94      8.18 o 
   5   1  11       32.92       27.37     11.24 o 
   7   1  11     1087.92     1137.96     47.17 o 
  -8   2  11       65.35       70.89     11.84 o 
  -7   2  11      153.52      134.06     14.93 o 
  -6   2  11       23.72       21.48     14.79 o 
  -5   2  11       65.32       49.48      8.34 o 
  -4   2  11       62.91       70.65      8.60 o 
  -3   2  11       48.55       45.82      4.59 o 
  -2   2  11      131.42      135.02      6.34 o 
  -1   2  11       13.15       11.42      2.55 o 
   0   2  11       59.36       65.41      4.41 o 
   1   2  11      308.52      285.64      8.00 o 
   2   2  11      189.10      214.81     12.53 o 
   3   2  11        2.97        6.52      4.41 o 
   4   2  11        4.97        6.48      4.70 o 
   7   2  11      634.50      729.58     37.84 o 
  -8   3  11       93.62       99.09     14.92 o 
  -7   3  11        0.07        4.74      7.16 o 
  -6   3  11       78.74       56.20     11.33 o 
  -5   3  11        3.23        5.94      5.21 o 
  -4   3  11      128.05      130.73     10.92 o 
  -3   3  11      119.88      123.17      7.63 o 
  -2   3  11        1.08       -3.17      2.43 o 
  -1   3  11       13.40       12.09      4.14 o 
   0   3  11      163.93      173.50      8.04 o 
   1   3  11       42.10       39.64      4.69 o 
   2   3  11      222.58      158.59      8.18 o 
   3   3  11      138.18      145.51     11.90 o 
   4   3  11       35.95       24.56      8.03 o 
   5   3  11       79.30      101.35     25.63 o 
   7   3  11       75.34       79.91     11.68 o 
  -8   4  11      119.52      106.99     20.49 o 
  -7   4  11       13.34       17.52     10.96 o 
  -6   4  11       42.96       53.01     11.11 o 
  -5   4  11       20.94       19.28      7.92 o 
  -4   4  11      103.73      103.38     11.84 o 
  -3   4  11       39.72       34.83      6.82 o 
  -2   4  11      270.79      292.96      9.67 o 
  -1   4  11      342.50      349.78     10.26 o 
   0   4  11        3.18        8.90      3.58 o 
   1   4  11       20.09       27.67      4.98 o 
   2   4  11       36.00       36.02      6.99 o 
   3   4  11      886.89      830.58     24.01 o 
   4   4  11       49.92       45.91      8.05 o 
   5   4  11        1.86       28.71     12.15 o 
   6   4  11        0.93       11.88     15.06 o 
  -7   5  11       40.40       38.06     12.34 o 
  -6   5  11      131.98      113.18     14.55 o 
  -5   5  11       23.50       39.01     13.06 o 
  -4   5  11       11.52       10.58      6.12 o 
  -3   5  11      422.11      447.44     14.19 o 
  -2   5  11      392.64      377.99     13.91 o 
  -1   5  11        8.25        8.39      3.81 o 
   0   5  11        7.73        3.82      3.47 o 
   1   5  11      104.32       97.13      8.01 o 
   2   5  11        0.65        3.55      4.54 o 
   3   5  11        7.69       11.46      8.59 o 
   4   5  11      222.87      236.85     16.60 o 
   5   5  11        0.34        8.13      8.83 o 
  -7   6  11      278.52      318.23     27.63 o 
  -6   6  11       33.72       46.43     12.28 o 
  -5   6  11     3431.38     3462.65     50.52 o 
  -4   6  11      226.04      218.35     15.03 o 
  -3   6  11      103.20       81.96     10.70 o 
  -2   6  11       37.71       43.77      8.40 o 
  -1   6  11      138.94      124.53      8.78 o 
   0   6  11      518.70      484.48     13.34 o 
   1   6  11      566.08      546.43     30.35 o 
   2   6  11       20.41       12.20      6.04 o 
   3   6  11      102.11       90.63     12.25 o 
   4   6  11       49.94       52.32      9.37 o 
   5   6  11       57.79       71.33     11.04 o 
  -6   7  11       54.90       74.56     19.18 o 
  -5   7  11      605.70      639.61     27.96 o 
  -4   7  11      463.68      542.98     31.19 o 
  -3   7  11       61.97       80.57     11.66 o 
  -2   7  11      164.37      179.13     15.91 o 
  -1   7  11        4.89       -0.37      4.06 o 
   0   7  11        7.16        9.61      5.91 o 
   1   7  11       75.56       77.14     11.14 o 
   2   7  11        6.35        5.05      6.48 o 
   3   7  11       24.20       22.64     11.89 o 
   4   7  11       18.06       16.93     11.18 o 
  -5   8  11        9.33       24.30     12.29 o 
  -4   8  11       40.43       11.91     14.91 o 
  -3   8  11        3.61        8.69      7.13 o 
  -2   8  11       10.29       32.11      9.42 o 
  -1   8  11      368.53      374.93     16.80 o 
   0   8  11      134.17      114.69     12.13 o 
   1   8  11       44.57       27.79      8.60 o 
   2   8  11       14.60        9.19      7.41 o 
  -3   9  11       82.61       77.79     12.97 o 
  -2   9  11       13.85        1.62      8.25 o 
  -1   9  11       80.16       74.79     15.33 o 
   0   9  11       63.42       65.79     10.99 o 
   0 -10  12       31.56       21.41      9.50 o 
   1 -10  12        8.96       -4.11     19.96 o 
   2 -10  12       83.42      106.96     19.16 o 
  -2  -9  12        0.00        7.11      9.93 o 
  -1  -9  12      159.61      142.22     17.87 o 
   0  -9  12        3.44        1.52      6.73 o 
   1  -9  12      407.54      481.12     24.62 o 
   2  -9  12        1.34      -15.17     14.23 o 
   3  -9  12       13.36       22.49     12.88 o 
   4  -9  12       45.44       46.07     14.97 o 
   5  -9  12        4.26       41.78     13.68 o 
  -4  -8  12        2.32        6.99     10.29 o 
  -3  -8  12        4.60       18.29     10.89 o 
  -2  -8  12       58.34       74.23     12.85 o 
  -1  -8  12      754.25      782.68     42.68 o 
   0  -8  12        9.23        8.22     10.35 o 
   1  -8  12        0.21       -2.03      8.44 o 
   2  -8  12       55.26       38.07     21.40 o 
   3  -8  12        9.77       17.73     11.00 o 
   4  -8  12        0.54       -5.86     11.18 o 
   5  -8  12       21.77       14.46     12.67 o 
   6  -8  12      161.65      128.49     34.76 o 
  -5  -7  12        2.26        5.06      8.14 o 
  -4  -7  12       19.59       18.64     10.74 o 
  -3  -7  12       68.36       55.71     13.61 o 
  -2  -7  12      116.50      116.53     14.49 o 
  -1  -7  12      217.76      252.78     20.80 o 
   0  -7  12     2100.03     2180.57     38.97 o 
   1  -7  12        0.79       -0.13      7.11 o 
   2  -7  12      136.95      128.21     24.04 o 
   3  -7  12       62.57       51.87     16.46 o 
   4  -7  12       57.88       80.41     12.89 o 
   5  -7  12        0.82        2.59      6.78 o 
   6  -7  12        6.66       27.94     10.05 o 
  -6  -6  12        5.52       15.28     11.74 o 
  -5  -6  12        0.40       -2.63      7.05 o 
  -4  -6  12      107.94       96.13     14.48 o 
  -3  -6  12     5049.45     5280.02     95.27 o 
  -2  -6  12       41.56       40.51      9.13 o 
  -1  -6  12      111.16      116.40     15.77 o 
   0  -6  12      302.31      318.71     15.18 o 
   1  -6  12       20.84       15.36      7.10 o 
   2  -6  12      230.11      243.42     19.30 o 
   3  -6  12     1121.49     1096.74     25.46 o 
   4  -6  12      155.05      185.83     18.13 o 
   5  -6  12        1.80        9.47      7.68 o 
   6  -6  12        4.44       -0.64      7.61 o 
   7  -6  12      112.07       78.69     19.81 o 
  -6  -5  12       57.71       66.44     20.17 o 
  -5  -5  12       44.96       35.03     18.60 o 
  -4  -5  12      241.96      266.41     26.62 o 
  -3  -5  12       19.59       24.39      8.42 o 
  -2  -5  12    14709.44    14685.22    146.09 o 
  -1  -5  12       65.17       50.62     10.79 o 
   0  -5  12      379.41      388.86     14.18 o 
   1  -5  12      121.34      113.91      8.93 o 
   2  -5  12     1156.22     1209.07     18.63 o 
   3  -5  12       11.86        9.03      5.80 o 
   4  -5  12       80.96       72.02      9.40 o 
   5  -5  12       16.23       15.30     11.01 o 
   6  -5  12       17.09       20.09     10.80 o 
   7  -5  12        1.72        3.08      8.30 o 
  -7  -4  12      121.74      180.46     60.78 o 
  -6  -4  12        5.06       16.22     11.03 o 
  -5  -4  12      178.51      149.81     30.09 o 
  -4  -4  12      388.97      381.75     22.92 o 
  -3  -4  12       69.51       76.94     11.56 o 
  -2  -4  12        0.00       -0.51      3.75 o 
  -1  -4  12      538.32      579.26     15.31 o 
   0  -4  12      309.37      322.62     11.13 o 
   1  -4  12      359.34      400.53     10.49 o 
   2  -4  12      275.09      266.66     10.29 o 
   3  -4  12       20.07       15.56      5.63 o 
   4  -4  12        5.14        5.71      5.09 o 
   5  -4  12      116.81      137.84     45.65 o 
   6  -4  12       70.41       43.97     11.35 o 
   7  -4  12        1.22        4.64      7.25 o 
   8  -4  12       13.23       13.16      9.00 o 
  -7  -3  12        0.05        6.41     10.96 o 
  -6  -3  12      168.03      223.70     32.02 o 
  -5  -3  12      268.44      293.90     22.63 o 
  -4  -3  12      703.46      649.56     23.65 o 
  -3  -3  12      553.92      569.87     21.52 o 
  -2  -3  12      149.81      148.79     11.29 o 
  -1  -3  12       92.10       95.57      7.42 o 
   0  -3  12     2290.58     2401.86     25.94 o 
   1  -3  12      377.56      369.55     10.78 o 
   2  -3  12      890.99      917.74     15.26 o 
   3  -3  12       24.21       29.36      5.22 o 
   4  -3  12       25.42       34.19      8.31 o 
   5  -3  12      441.51      423.74     44.00 o 
   6  -3  12     1715.84     1632.62     46.80 o 
   7  -3  12       66.15       44.11     10.67 o 
   8  -3  12       34.65       31.97      9.75 o 
  -7  -2  12       20.49       28.66     16.15 o 
  -6  -2  12     2707.67     2920.99     94.77 o 
  -5  -2  12       40.41       50.79      7.91 o 
  -4  -2  12      338.27      344.57     15.40 o 
  -3  -2  12       20.83       25.77      5.50 o 
  -2  -2  12      140.65      140.27     10.66 o 
  -1  -2  12      225.38      228.54      9.92 o 
   0  -2  12     1007.35     1057.82     16.34 o 
   1  -2  12     1376.06     1385.50     17.59 o 
   2  -2  12       25.92       19.39      4.03 o 
   3  -2  12      120.46      112.93      5.82 o 
   4  -2  12        3.34        3.33      5.81 o 
   5  -2  12      407.39      442.40     40.31 o 
   6  -2  12      244.52      259.53     21.14 o 
   7  -2  12        0.17        6.74      6.17 o 
   8  -2  12       23.93       24.94      8.73 o 
  -8  -1  12       65.22       94.04     31.68 o 
  -7  -1  12       36.34       40.63     21.30 o 
  -6  -1  12      152.43      150.77     14.40 o 
  -5  -1  12      709.76      707.46     24.61 o 
  -4  -1  12        2.75       -1.99      6.65 o 
  -3  -1  12      405.45      393.51     14.56 o 
  -2  -1  12      177.34      192.85      6.57 o 
  -1  -1  12      638.59      681.72     12.97 o 
   0  -1  12       88.80      101.51      6.07 o 
   1  -1  12        0.49        2.38      2.22 o 
   2  -1  12       13.27        7.43      4.95 o 
   3  -1  12      173.89      181.88     13.76 o 
   4  -1  12      924.16      938.54     31.22 o 
   5  -1  12      349.22      349.04     19.49 o 
   6  -1  12       27.86       22.66      7.76 o 
   7  -1  12       66.44       32.67     13.29 o 
  -8   0  12       44.65       32.06     24.68 o 
  -7   0  12      274.19      282.61     26.89 o 
  -6   0  12        1.01        7.08      5.97 o 
  -5   0  12        3.79        1.85      5.70 o 
  -4   0  12        0.08        3.85      4.87 o 
  -3   0  12       42.84       35.89      6.32 o 
  -2   0  12        8.44       11.77      2.15 o 
  -1   0  12       43.60       49.15      4.52 o 
   0   0  12       89.21       91.94      5.53 o 
   1   0  12       52.03       54.45      4.45 o 
   2   0  12     2090.72     2195.76     30.51 o 
   3   0  12       27.25       22.10      5.76 o 
   4   0  12        4.95        8.44      5.50 o 
   5   0  12       57.63       64.86     10.38 o 
   6   0  12        5.75        1.63      6.75 o 
  -8   1  12        3.04       14.35     16.00 o 
  -7   1  12      122.47      125.89     32.75 o 
  -6   1  12      176.21      178.19     17.80 o 
  -5   1  12       18.95       29.84      7.03 o 
  -4   1  12       42.21       29.04      6.72 o 
  -3   1  12       29.07       35.37      5.37 o 
  -2   1  12      163.80      181.62      6.56 o 
  -1   1  12      483.78      448.49     10.92 o 
   0   1  12       87.52      100.04      8.20 o 
   1   1  12       96.35       95.98      6.18 o 
   2   1  12      327.85      356.54     14.64 o 
   3   1  12        1.43       -3.44      6.01 o 
   4   1  12      195.55      187.75     16.54 o 
   5   1  12       43.97       40.90     12.85 o 
  -8   2  12        0.70       11.68      7.76 o 
  -7   2  12       15.24        9.11      6.91 o 
  -6   2  12      106.50       94.07     12.59 o 
  -5   2  12       62.99       67.30     11.02 o 
  -4   2  12       66.24       69.66      8.92 o 
  -3   2  12       22.26       13.13      5.14 o 
  -2   2  12       37.59       43.78      4.26 o 
  -1   2  12        1.17        3.80      2.22 o 
   0   2  12     1001.71     1011.67     14.08 o 
   1   2  12      368.10      392.13     11.90 o 
   2   2  12      131.21      132.32      7.06 o 
   3   2  12        0.00        5.75      4.19 o 
   4   2  12        5.23        6.03      4.67 o 
   5   2  12       28.63       19.97     15.55 o 
  -8   3  12       11.86        9.71      9.75 o 
  -7   3  12        5.46       -2.81      6.98 o 
  -6   3  12        8.47        6.68      7.88 o 
  -5   3  12       64.34       41.58      8.70 o 
  -4   3  12      139.48      143.35      9.39 o 
  -3   3  12        6.77        6.68      3.60 o 
  -2   3  12        0.12        0.79      3.09 o 
  -1   3  12       66.91       71.18      5.42 o 
   0   3  12       42.27       43.10      5.18 o 
   1   3  12        0.06       -5.31      2.87 o 
   2   3  12      116.74      111.99      9.68 o 
   3   3  12        4.76       15.65      6.64 o 
   4   3  12       69.88       59.91     10.45 o 
   5   3  12       22.16        7.30      7.58 o 
  -7   4  12       54.25       59.95     12.40 o 
  -6   4  12       14.42        7.02      8.86 o 
  -5   4  12       23.26       21.31      7.44 o 
  -4   4  12       65.89       79.81      9.51 o 
  -3   4  12       18.28        6.93      9.00 o 
  -2   4  12      839.08      872.37     15.73 o 
  -1   4  12        1.07        0.23      3.51 o 
   0   4  12       75.60       75.08      6.76 o 
   1   4  12       74.05       59.42      7.10 o 
   2   4  12      534.95      435.32     18.61 o 
   3   4  12        4.77        4.36      4.86 o 
   4   4  12       11.72        5.64      5.57 o 
   5   4  12        5.56        0.36      5.74 o 
   6   4  12       16.58       11.44     18.22 o 
  -7   5  12      145.95      111.22     17.09 o 
  -6   5  12        0.22       -4.21      8.20 o 
  -5   5  12      357.00      301.90     22.69 o 
  -4   5  12     2779.15     2870.09     44.95 o 
  -3   5  12        2.91        6.32      4.07 o 
  -2   5  12      404.13      374.57     14.45 o 
  -1   5  12      240.87      246.91     11.45 o 
   0   5  12        0.19        9.14      5.71 o 
   1   5  12       47.02       32.91     10.86 o 
   2   5  12      227.35      231.43     16.47 o 
   3   5  12      496.52      416.54     22.13 o 
   4   5  12        7.73        6.81      5.43 o 
   5   5  12       28.69       36.09      9.02 o 
  -6   6  12       75.75       48.75     11.90 o 
  -5   6  12      588.80      654.35     33.75 o 
  -4   6  12       14.44       12.49     12.25 o 
  -3   6  12      355.96      363.09     18.96 o 
  -2   6  12        3.51       11.77      5.61 o 
  -1   6  12        0.36        9.54      4.92 o 
   0   6  12        0.02        7.21      7.31 o 
   1   6  12      391.61      413.86     20.90 o 
   2   6  12        9.96        7.57      5.91 o 
   3   6  12        1.92        9.43      6.50 o 
   4   6  12        0.00       -2.29      5.13 o 
  -6   7  12     1654.05     1636.02     88.55 o 
  -5   7  12       48.17       25.81     11.22 o 
  -4   7  12      281.61      303.27     29.84 o 
  -3   7  12      303.43      317.73     34.54 o 
  -2   7  12      128.80      124.70     19.63 o 
  -1   7  12       97.44      103.94     11.56 o 
   0   7  12      677.49      597.17     24.35 o 
   1   7  12        0.17        8.97      6.50 o 
   2   7  12        0.04       -3.96      5.64 o 
   3   7  12       30.33       30.83      8.86 o 
  -4   8  12       87.33       76.69     15.36 o 
  -3   8  12      460.18      474.99     38.54 o 
  -2   8  12       46.44       46.70     10.50 o 
  -1   8  12      461.45      441.06     21.66 o 
   0   8  12        2.54        7.75      5.91 o 
   1   8  12      199.54      186.81     17.63 o 
   2   8  12        4.30       -2.08      6.71 o 
  -2  -9  13       27.44       34.51     13.35 o 
  -1  -9  13       16.85        9.43     10.11 o 
   0  -9  13        0.48        1.74      8.46 o 
   1  -9  13      187.35      188.90     19.57 o 
   2  -9  13      209.58      170.52     41.05 o 
   3  -9  13        1.84       21.15     18.18 o 
   4  -9  13       10.04       29.88     14.29 o 
  -3  -8  13        2.99       17.06     11.99 o 
  -2  -8  13       37.21       40.11     13.75 o 
  -1  -8  13      375.82      438.10     26.86 o 
   0  -8  13       34.16       33.07     11.20 o 
   1  -8  13        7.82       17.88      7.90 o 
   2  -8  13       21.82        7.18     13.35 o 
   3  -8  13        5.29       12.26     10.01 o 
   4  -8  13       45.57       39.14     14.98 o 
   5  -8  13        0.00       24.35     12.81 o 
  -4  -7  13       90.21       73.54     14.22 o 
  -3  -7  13       58.73       59.29     13.59 o 
  -2  -7  13        0.00        4.54      7.01 o 
  -1  -7  13      380.60      413.67     26.72 o 
   0  -7  13       27.74       43.72     11.32 o 
   1  -7  13      502.40      529.22     19.65 o 
   2  -7  13       53.18       30.98     11.02 o 
   3  -7  13       63.90       58.51     14.88 o 
   4  -7  13        0.25       -0.80     12.21 o 
   5  -7  13        4.55        8.37      6.77 o 
   6  -7  13        9.41       18.68      9.43 o 
  -5  -6  13        8.94       16.91      8.62 o 
  -4  -6  13      835.99      977.56     58.34 o 
  -3  -6  13      208.43      217.64     25.19 o 
  -2  -6  13      201.18      200.14     15.67 o 
  -1  -6  13      307.60      328.76     18.51 o 
   0  -6  13       95.47      109.37     10.92 o 
   1  -6  13        1.05       -1.35      5.11 o 
   2  -6  13       41.85       33.14     10.85 o 
   3  -6  13      360.22      399.94     18.74 o 
   4  -6  13        1.48       -6.42      6.19 o 
   5  -6  13       23.78       37.23     10.29 o 
   6  -6  13        0.01        7.25      7.98 o 
   7  -6  13       70.19       45.36     19.28 o 
  -6  -5  13        6.84       29.85     14.43 o 
  -5  -5  13       40.71       41.31     10.98 o 
  -4  -5  13        0.23        1.78      6.23 o 
  -3  -5  13     1767.90     1772.51     48.33 o 
  -2  -5  13      864.93      849.14     23.22 o 
  -1  -5  13       84.89       85.62     11.53 o 
   0  -5  13       38.97       25.39      6.61 o 
   1  -5  13       10.69       12.49      5.89 o 
   2  -5  13      305.52      284.61     13.88 o 
   3  -5  13     1573.33     1553.53     29.76 o 
   4  -5  13      285.31      291.77     15.56 o 
   5  -5  13       93.10       71.59     11.49 o 
   6  -5  13        0.58        8.95      8.07 o 
   7  -5  13       74.02       87.78     15.47 o 
  -6  -4  13       38.33       41.83     15.66 o 
  -5  -4  13       14.91       18.59     10.03 o 
  -4  -4  13       62.59       59.09     13.21 o 
  -3  -4  13       16.96       18.56      7.17 o 
  -2  -4  13      193.69      199.09     13.91 o 
  -1  -4  13      735.58      729.99     25.35 o 
   0  -4  13        0.44        2.92      4.50 o 
   1  -4  13      112.72      115.88      7.25 o 
   2  -4  13      332.79      339.01     14.26 o 
   3  -4  13      288.91      292.64     14.57 o 
   4  -4  13       95.25      107.24     12.38 o 
   5  -4  13        7.47       13.66      7.94 o 
   6  -4  13        6.86        7.02      9.35 o 
   7  -4  13      140.00      117.56     16.88 o 
  -7  -3  13       12.85       27.83     43.33 o 
  -6  -3  13       42.89       39.66     10.61 o 
  -5  -3  13     1975.07     2026.20     51.83 o 
  -4  -3  13      426.64      389.43     23.87 o 
  -3  -3  13      143.31      145.77     15.58 o 
  -2  -3  13      138.51      149.73     11.98 o 
  -1  -3  13       13.87       15.87      5.04 o 
   0  -3  13      405.36      430.12     11.35 o 
   1  -3  13      578.80      612.54     15.86 o 
   2  -3  13       17.49       19.35      4.62 o 
   3  -3  13      181.26      183.28     12.70 o 
   4  -3  13       18.82       -0.43      9.89 o 
   5  -3  13      212.71      221.28     20.34 o 
   6  -3  13       26.34       22.82      8.89 o 
   7  -3  13        5.00       13.17      7.47 o 
  -7  -2  13       13.97       57.21     21.80 o 
  -6  -2  13       62.88       57.38     11.95 o 
  -5  -2  13       89.37       96.63     11.89 o 
  -4  -2  13      441.69      440.22     17.90 o 
  -3  -2  13        6.87        6.78      6.15 o 
  -2  -2  13        0.50        2.34      3.46 o 
  -1  -2  13      175.71      207.74      9.28 o 
   0  -2  13       68.08       68.27      5.41 o 
   1  -2  13       66.35       77.48      5.55 o 
   2  -2  13       54.71       54.35      6.26 o 
   3  -2  13        0.00       -1.65      4.38 o 
   4  -2  13       97.25       83.12     13.76 o 
   5  -2  13      106.92       96.51     13.61 o 
   6  -2  13       16.39       17.02     10.62 o 
   7  -2  13        5.14        5.01      6.49 o 
  -7  -1  13        3.96        5.66     13.22 o 
  -6  -1  13       41.64       49.47     12.66 o 
  -5  -1  13       10.19        9.45      5.30 o 
  -4  -1  13      122.50      116.62     11.67 o 
  -3  -1  13       53.96       53.02      7.56 o 
  -2  -1  13      103.02      126.19      8.48 o 
  -1  -1  13        1.80        1.77      2.64 o 
   0  -1  13     1547.69     1595.15     23.92 o 
   1  -1  13      615.66      614.53     11.37 o 
   2  -1  13       60.48       66.82      7.80 o 
   3  -1  13      356.14      338.70     19.63 o 
   4  -1  13       50.45       38.51     21.93 o 
   5  -1  13       39.42       35.32      8.72 o 
   6  -1  13       75.11       70.94     11.92 o 
   7  -1  13        5.59        3.87      6.46 o 
  -8   0  13       52.79       36.74     12.24 o 
  -7   0  13        5.48       18.02      6.80 o 
  -6   0  13       48.00       54.44      9.77 o 
  -5   0  13      306.67      302.32     20.26 o 
  -4   0  13       54.96       53.36      8.88 o 
  -3   0  13      269.52      226.23     13.53 o 
  -2   0  13      151.83      159.83      7.65 o 
  -1   0  13      258.50      253.36      9.19 o 
   0   0  13       71.22       73.23      5.32 o 
   1   0  13       86.46       86.46      5.43 o 
   2   0  13       20.51       23.95      5.22 o 
   3   0  13       59.03       51.38      8.19 o 
   4   0  13      178.03      179.44     16.90 o 
   5   0  13        0.19        0.24      5.00 o 
   6   0  13      115.20       98.16     13.26 o 
   7   0  13       18.61       26.34     12.48 o 
  -8   1  13        1.86       10.84      9.14 o 
  -7   1  13      157.55      169.56     18.82 o 
  -6   1  13      487.31      451.90     22.32 o 
  -5   1  13        3.47        4.52      6.43 o 
  -4   1  13       57.07       55.55      8.80 o 
  -3   1  13       17.73       25.42      5.13 o 
  -2   1  13      124.06      125.47      7.75 o 
  -1   1  13       43.16       47.85      4.30 o 
   0   1  13        0.08       -0.36      2.45 o 
   1   1  13        0.00       -0.37      3.06 o 
   2   1  13      230.67      224.80     14.08 o 
   3   1  13        1.49        0.09      5.84 o 
   4   1  13        7.54       -1.84      4.82 o 
   5   1  13       56.96       65.71     11.05 o 
   6   1  13       60.23       67.28     16.86 o 
  -8   2  13        0.68        5.29      7.78 o 
  -7   2  13      472.38      464.61     35.26 o 
  -6   2  13      147.49      125.34     14.53 o 
  -5   2  13       53.82       51.84     19.19 o 
  -4   2  13        0.04        6.23      5.09 o 
  -3   2  13      142.25      147.77      9.96 o 
  -2   2  13       10.75        7.57      3.56 o 
  -1   2  13       81.10       78.20      5.08 o 
   0   2  13        1.89        1.70      2.75 o 
   1   2  13      140.53      136.30      7.32 o 
   2   2  13       57.20       60.19      7.59 o 
   3   2  13       78.49       76.08     12.37 o 
   4   2  13        5.06        3.96      5.54 o 
   5   2  13      328.96      309.29     22.69 o 
   6   2  13       67.52       64.20     17.09 o 
  -7   3  13      337.04      329.00     27.66 o 
  -6   3  13       14.14       26.44      8.79 o 
  -5   3  13       16.42       13.63      7.30 o 
  -4   3  13      961.09      971.34     20.39 o 
  -3   3  13        0.55       -2.02      4.62 o 
  -2   3  13      112.48      111.86      9.17 o 
  -1   3  13      181.12      175.96      8.26 o 
   0   3  13      330.68      332.58     11.56 o 
   1   3  13       18.94       18.65      6.07 o 
   2   3  13       81.62       57.08     10.93 o 
   3   3  13       68.89       52.36      8.27 o 
   4   3  13        5.04       10.90      5.86 o 
   5   3  13        1.91       -0.33      5.32 o 
  -7   4  13      248.93      228.40     28.02 o 
  -6   4  13        0.04       -1.59      7.92 o 
  -5   4  13      319.68      371.29     28.34 o 
  -4   4  13      142.78      156.65     11.86 o 
  -3   4  13     9658.26     9859.51     95.91 o 
  -2   4  13      925.58      910.42     19.37 o 
  -1   4  13      270.25      287.17     12.95 o 
   0   4  13       81.36       71.27      6.86 o 
   1   4  13      105.92      112.57     10.45 o 
   2   4  13       65.48       53.84      9.16 o 
   3   4  13     1028.09     1011.70     28.49 o 
   4   4  13        5.34        4.07      5.08 o 
   5   4  13       89.95       87.51     12.10 o 
  -7   5  13      152.40      148.38     19.57 o 
  -6   5  13       61.88       49.17     11.69 o 
  -5   5  13       12.14       11.78      8.52 o 
  -4   5  13       13.40       11.50      6.59 o 
  -3   5  13      167.84      162.87     15.44 o 
  -2   5  13      823.92      837.37     23.19 o 
  -1   5  13        9.57        6.09      4.07 o 
   0   5  13      362.80      365.09     13.81 o 
   1   5  13       74.96       95.36     14.36 o 
   2   5  13        1.52        4.93      5.84 o 
   3   5  13        0.35       -1.88      5.22 o 
   4   5  13        0.82        5.38      5.65 o 
   5   5  13       20.15        6.37      6.47 o 
  -6   6  13      145.35      152.57     17.65 o 
  -5   6  13      947.36      991.43     26.82 o 
  -4   6  13        6.40       10.79     14.40 o 
  -3   6  13       71.75      100.48     14.84 o 
  -2   6  13      235.45      245.87     21.71 o 
  -1   6  13       46.37       52.48      6.26 o 
   0   6  13      183.79      212.87     18.89 o 
   1   6  13      252.32      196.60     14.67 o 
   2   6  13       64.27       63.14     10.04 o 
   3   6  13       65.66       72.30     16.71 o 
   4   6  13      150.55      195.44     16.82 o 
  -5   7  13      291.70      350.02     24.77 o 
  -4   7  13        9.43       11.43     17.99 o 
  -3   7  13       42.01       49.28     11.78 o 
  -2   7  13        0.08       -5.13      7.52 o 
  -1   7  13      593.55      524.54     23.01 o 
   0   7  13      242.47      246.64     17.13 o 
   1   7  13      195.13      167.18     23.70 o 
   2   7  13       30.94       23.54     10.55 o 
   3   7  13       11.70       33.85      9.51 o 
  -4   8  13       54.81       35.85     15.97 o 
  -3   8  13       54.62       63.12     14.50 o 
  -2   8  13       10.02        3.00      8.05 o 
  -1   8  13       14.42       14.22      9.41 o 
   0   8  13       42.42       18.91      8.69 o 
   1   8  13       30.66       19.17     11.26 o 
  -1  -9  14       90.34       88.31     23.64 o 
   0  -9  14       63.93       38.74     12.77 o 
   1  -9  14       48.59       53.05     17.16 o 
   2  -9  14     2020.79     2203.72     83.80 o 
   3  -9  14       33.15       57.77     19.61 o 
   4  -9  14       44.18       21.15     19.93 o 
  -3  -8  14        0.10       21.61     10.39 o 
  -2  -8  14        8.03       14.88      9.88 o 
  -1  -8  14     2888.35     3083.19     57.68 o 
   0  -8  14        4.86        9.30      9.22 o 
   1  -8  14       57.35       70.33     15.39 o 
   2  -8  14      287.34      328.71     34.38 o 
   3  -8  14        5.37        8.18     18.05 o 
   4  -8  14       70.56       84.35     63.80 o 
   5  -8  14      255.04      215.63     21.68 o 
  -4  -7  14        0.87        5.56      8.24 o 
  -3  -7  14        3.19       17.87     10.11 o 
  -2  -7  14       11.98       17.60      9.04 o 
  -1  -7  14        3.36        4.79      6.97 o 
   0  -7  14     3849.85     4001.29     66.76 o 
   1  -7  14      195.03      224.54     15.25 o 
   2  -7  14      127.48      129.52     16.26 o 
   3  -7  14       57.76       38.26     17.51 o 
   4  -7  14      438.62      405.45     34.38 o 
   5  -7  14        4.34       -1.65      9.90 o 
   6  -7  14       44.74       46.29     12.61 o 
  -5  -6  14       29.06       30.53     10.44 o 
  -4  -6  14       88.05      100.24     15.75 o 
  -3  -6  14        1.98        6.90      7.61 o 
  -2  -6  14      762.20      762.74     32.32 o 
  -1  -6  14        7.08       15.90      7.52 o 
   0  -6  14        0.85       -4.88      5.27 o 
   1  -6  14      743.02      747.09     19.76 o 
   2  -6  14      196.84      196.28     18.07 o 
   3  -6  14      172.02      146.87     19.30 o 
   4  -6  14       71.04       61.03      9.68 o 
   5  -6  14        2.98        0.00      9.19 o 
   6  -6  14        7.42       23.20     12.03 o 
  -6  -5  14       12.47        1.96     10.10 o 
  -5  -5  14       35.68       37.76     10.64 o 
  -4  -5  14       60.44       54.85     11.57 o 
  -3  -5  14      726.97      716.94     31.11 o 
  -2  -5  14       47.34       42.65      8.48 o 
  -1  -5  14      336.27      358.65     15.12 o 
   0  -5  14       73.68       63.95      8.14 o 
   1  -5  14      130.02      130.03     10.53 o 
   2  -5  14       81.78       88.20      9.86 o 
   3  -5  14      112.36      113.94     12.04 o 
   4  -5  14      333.33      327.57     24.40 o 
   5  -5  14       12.56        9.87      7.86 o 
   6  -5  14        0.01       -1.66      7.45 o 
   7  -5  14      166.54      139.05     25.21 o 
  -6  -4  14       39.06       28.09      9.29 o 
  -5  -4  14        0.13       16.06      8.78 o 
  -4  -4  14     2373.72     2415.57     70.06 o 
  -3  -4  14        6.84        9.16      6.88 o 
  -2  -4  14     1048.60     1094.60     27.22 o 
  -1  -4  14        5.63       11.03      5.47 o 
   0  -4  14       21.91       21.51      6.17 o 
   1  -4  14      176.88      154.52     13.12 o 
   2  -4  14      365.54      377.43     15.99 o 
   3  -4  14      190.95      208.95     14.87 o 
   4  -4  14        1.23       15.90      6.15 o 
   5  -4  14        6.79        5.36      7.72 o 
   6  -4  14      153.18      181.12     20.08 o 
   7  -4  14      154.43      159.82     20.08 o 
  -7  -3  14      124.06       91.46     30.04 o 
  -6  -3  14       56.21       67.12      9.96 o 
  -5  -3  14        3.73       10.39      5.83 o 
  -4  -3  14       19.46       26.15      7.69 o 
  -3  -3  14      413.16      406.08     23.64 o 
  -2  -3  14      112.48      109.54     11.12 o 
  -1  -3  14      219.00      228.10     12.21 o 
   0  -3  14      281.01      293.35     11.61 o 
   1  -3  14      229.41      234.45     10.11 o 
   2  -3  14       92.77      105.06      9.55 o 
   3  -3  14        0.91       -2.58      4.99 o 
   4  -3  14        7.21       12.71      6.98 o 
   5  -3  14        0.22       -0.13      6.16 o 
   6  -3  14      111.67       86.94     14.33 o 
   7  -3  14      204.70      189.41     21.22 o 
  -7  -2  14       13.48        6.76     15.18 o 
  -6  -2  14      528.33      531.50     23.46 o 
  -5  -2  14      320.27      318.70     21.63 o 
  -4  -2  14        5.42        9.54      5.26 o 
  -3  -2  14        4.35        6.24      5.00 o 
  -2  -2  14        0.00        1.26      3.76 o 
  -1  -2  14       42.33       54.31      6.16 o 
   0  -2  14      288.45      296.25     10.12 o 
   1  -2  14       99.44       92.15      5.99 o 
   2  -2  14      184.71      179.57     10.34 o 
   3  -2  14      241.91      219.93     14.67 o 
   4  -2  14      237.29      289.40     19.30 o 
   5  -2  14        6.91        7.19     11.86 o 
   6  -2  14       67.60       64.08     14.32 o 
   7  -2  14        7.66       14.72      9.25 o 
  -7  -1  14       20.85       14.83      6.81 o 
  -6  -1  14       16.14       17.81      6.82 o 
  -5  -1  14      192.65      170.42     15.70 o 
  -4  -1  14      260.33      250.90     20.27 o 
  -3  -1  14        0.61       -1.85      6.80 o 
  -2  -1  14        2.15        1.41      3.98 o 
  -1  -1  14      122.01      141.01     11.63 o 
   0  -1  14       95.14       95.43      6.06 o 
   1  -1  14       99.92       94.03      5.94 o 
   2  -1  14      350.76      354.83     14.48 o 
   3  -1  14       26.01       30.56      8.94 o 
   4  -1  14      372.14      397.58     41.21 o 
   5  -1  14       13.30        9.81      6.08 o 
   6  -1  14        5.25        6.93      6.93 o 
   7  -1  14       19.06       13.25      9.62 o 
  -7   0  14        0.17        5.02      8.56 o 
  -6   0  14        8.15        9.26      7.44 o 
  -5   0  14        2.23        4.91      5.69 o 
  -4   0  14      264.22      221.57     16.41 o 
  -3   0  14       31.62       19.34      6.26 o 
  -2   0  14       92.58      118.04      7.41 o 
  -1   0  14        3.20        0.91      3.06 o 
   0   0  14       11.22       11.40      3.71 o 
   1   0  14      145.35      155.00      8.11 o 
   2   0  14     1423.13     1472.50     26.17 o 
   3   0  14       68.14       82.36     10.68 o 
   4   0  14       66.48       47.39     17.79 o 
   5   0  14       38.40       35.41      9.34 o 
   6   0  14      112.54       88.57     13.15 o 
   7   0  14       48.36       36.92     10.21 o 
  -7   1  14        6.62       12.11      9.23 o 
  -6   1  14       70.73       64.35     11.19 o 
  -5   1  14        5.71        9.19     11.36 o 
  -4   1  14        2.25        2.50      4.73 o 
  -3   1  14       18.02       15.06      5.08 o 
  -2   1  14        0.27       -3.91      3.84 o 
  -1   1  14       91.96       90.01      5.84 o 
   0   1  14      240.01      238.17      9.35 o 
   1   1  14      462.09      478.78     23.92 o 
   2   1  14      145.58      163.97     12.89 o 
   3   1  14        0.06        8.91      5.16 o 
   4   1  14       49.24       42.73      9.33 o 
   5   1  14        4.91       -8.09      4.81 o 
   6   1  14       75.97       90.41     13.54 o 
   7   1  14        1.38        2.71     11.52 o 
  -7   2  14        0.49        3.67      7.28 o 
  -6   2  14      417.27      427.30     26.82 o 
  -5   2  14       28.28       18.01     21.16 o 
  -4   2  14       71.17       70.77      9.88 o 
  -3   2  14      251.66      266.21     13.17 o 
  -2   2  14      107.69       96.51      7.50 o 
  -1   2  14      319.21      329.61     12.94 o 
   0   2  14      351.30      367.99     10.44 o 
   1   2  14      323.69      325.56     14.06 o 
   2   2  14      265.83      276.22     20.57 o 
   3   2  14       74.64       74.26     11.34 o 
   4   2  14      315.89      280.15     22.15 o 
   5   2  14       23.79       12.04     13.16 o 
   6   2  14        0.10        0.89      6.22 o 
  -7   3  14      155.45      128.56     17.34 o 
  -6   3  14      110.76      103.80     15.22 o 
  -5   3  14      523.32      540.96     23.54 o 
  -4   3  14      138.55      146.70     10.76 o 
  -3   3  14      428.09      499.51     17.12 o 
  -2   3  14     6510.39     6640.75     63.54 o 
  -1   3  14        1.66        9.31      4.74 o 
   0   3  14      627.20      650.17     16.10 o 
   1   3  14      382.58      393.76     14.47 o 
   2   3  14       69.64       68.98      8.44 o 
   3   3  14       12.69       10.74      5.70 o 
   4   3  14      171.96      143.20     25.39 o 
   5   3  14      467.71      434.14     53.74 o 
   6   3  14       16.18       18.22      8.73 o 
  -7   4  14      191.22      142.38     18.28 o 
  -6   4  14        1.13        5.70      6.96 o 
  -5   4  14        3.87       -2.23      8.48 o 
  -4   4  14       47.52       45.65      8.25 o 
  -3   4  14      603.48      619.90     18.89 o 
  -2   4  14       63.43       87.16     10.15 o 
  -1   4  14      268.20      271.32     12.98 o 
   0   4  14        1.44        0.44      5.49 o 
   1   4  14      276.66      263.29     16.34 o 
   2   4  14      282.77      278.23     17.83 o 
   3   4  14      570.59      519.93     21.77 o 
   4   4  14        3.46        9.98      6.27 o 
   5   4  14        0.77       -1.27      5.78 o 
  -6   5  14        6.28       12.83      9.24 o 
  -5   5  14       66.50       73.41     12.97 o 
  -4   5  14     2087.59     2130.06     39.20 o 
  -3   5  14      218.17      213.27     32.61 o 
  -2   5  14        1.15        5.65      5.08 o 
  -1   5  14      128.75      103.46      8.71 o 
   0   5  14      350.98      342.27     15.55 o 
   1   5  14      103.16      102.66     11.59 o 
   2   5  14      688.51      558.88     22.34 o 
   3   5  14       46.79       42.52      8.84 o 
   4   5  14        0.03       -1.70      5.86 o 
  -6   6  14        0.63       10.46     10.35 o 
  -5   6  14      120.83      120.16     14.68 o 
  -4   6  14       55.64       40.43     14.09 o 
  -3   6  14       95.35      113.58     16.65 o 
  -2   6  14       87.40       84.97     17.81 o 
  -1   6  14      968.20      879.34     22.62 o 
   0   6  14      143.21      134.60     16.72 o 
   1   6  14      370.28      344.85     19.53 o 
   2   6  14        3.35        0.14      6.04 o 
   3   6  14      181.55      170.98     16.19 o 
   4   6  14        0.00        7.39      7.72 o 
  -5   7  14       42.72       47.74     13.46 o 
  -4   7  14       95.83      105.10     16.78 o 
  -3   7  14        8.90        8.98     13.48 o 
  -2   7  14      224.64      248.71     31.01 o 
  -1   7  14      135.27      145.52     15.33 o 
   0   7  14      610.83      591.42     30.87 o 
   1   7  14       14.09        5.61      6.93 o 
   2   7  14        0.88       -0.61      6.92 o 
  -3   8  14        4.84       14.09      9.41 o 
  -2   8  14        0.03        3.89     10.67 o 
  -1   8  14       52.48       59.49     15.43 o 
   0   8  14       48.76       47.55      9.82 o 
   0  -9  15        0.41       20.54     12.18 o 
   1  -9  15      736.29      756.41     53.45 o 
   2  -9  15        9.05       10.51     13.21 o 
   3  -9  15      141.59      130.28     20.55 o 
  -2  -8  15      111.60      129.52     19.67 o 
  -1  -8  15      367.05      412.34     26.56 o 
   0  -8  15      146.09      152.40     25.58 o 
   1  -8  15       71.44       83.44     28.70 o 
   2  -8  15       43.28       23.09     13.02 o 
   3  -8  15        3.69        4.67     15.65 o 
   4  -8  15      131.09       81.77     56.75 o 
  -4  -7  15        6.46       11.12     11.63 o 
  -3  -7  15       83.59       58.42     13.95 o 
  -2  -7  15        4.12       10.23      8.96 o 
  -1  -7  15     3565.33     3731.28     66.65 o 
   0  -7  15      661.67      693.63     20.78 o 
   1  -7  15       50.89       24.10     27.58 o 
   2  -7  15        7.81       -9.68      9.77 o 
   3  -7  15       75.15       75.95     13.27 o 
   4  -7  15      120.95      129.55     22.57 o 
   5  -7  15      316.13      306.80     44.79 o 
  -5  -6  15       22.63       30.27     10.94 o 
  -4  -6  15      126.94      121.99     20.02 o 
  -3  -6  15        1.19        9.59      8.35 o 
  -2  -6  15        0.44       -3.60      6.73 o 
  -1  -6  15       13.51       20.23      8.41 o 
   0  -6  15      213.44      219.31     13.43 o 
   1  -6  15      479.25      497.39     18.66 o 
   2  -6  15        0.10      -21.83     14.49 o 
   3  -6  15        9.59       26.40     13.35 o 
   4  -6  15      186.54      181.67     17.44 o 
   5  -6  15       93.50       93.65     14.22 o 
   6  -6  15       23.26       68.01     15.57 o 
  -5  -5  15      126.94      129.02     18.07 o 
  -4  -5  15        0.25       -5.39      6.59 o 
  -3  -5  15     1206.51     1299.80     57.12 o 
  -2  -5  15       10.47       10.45      7.54 o 
  -1  -5  15       24.79       23.00      5.90 o 
   0  -5  15       41.83       40.81      7.36 o 
   1  -5  15        4.60        1.49      5.30 o 
   2  -5  15       34.53       56.72     18.29 o 
   3  -5  15      182.95      198.66     15.17 o 
   4  -5  15        9.31       19.31      8.64 o 
   5  -5  15       40.05       37.90     10.42 o 
   6  -5  15       32.36       24.53     10.92 o 
  -6  -4  15      116.03      105.31     13.25 o 
  -5  -4  15        4.37        8.20      9.27 o 
  -4  -4  15       26.07       32.36     10.68 o 
  -3  -4  15      491.85      548.51     29.10 o 
  -2  -4  15      302.13      317.73     18.33 o 
  -1  -4  15      115.33      116.16      9.65 o 
   0  -4  15       14.23       24.65      6.64 o 
   1  -4  15        0.02        3.88      4.19 o 
   2  -4  15        1.70        3.36      6.74 o 
   3  -4  15        0.09       -3.81      8.66 o 
   4  -4  15       30.88       25.04      8.94 o 
   5  -4  15        5.63       22.29      7.78 o 
   6  -4  15      130.29      124.25     26.32 o 
   7  -4  15       50.05       53.43     26.05 o 
  -6  -3  15        1.15        1.51      6.42 o 
  -5  -3  15       11.84       17.79      8.13 o 
  -4  -3  15       19.70       15.23      6.03 o 
  -3  -3  15        9.19        5.44      5.15 o 
  -2  -3  15      236.46      248.40     20.00 o 
  -1  -3  15       12.48       19.22      5.50 o 
   0  -3  15       15.77       13.85      4.74 o 
   1  -3  15       59.21       37.79      7.30 o 
   2  -3  15      568.71      563.18     19.67 o 
   3  -3  15      110.61      151.92     17.15 o 
   4  -3  15        0.63        4.78      6.00 o 
   5  -3  15       60.22       69.71     13.26 o 
   6  -3  15        0.37       15.64      8.73 o 
   7  -3  15       22.95       16.84     10.01 o 
  -7  -2  15      139.48      152.03     36.13 o 
  -6  -2  15        3.97        3.25      7.41 o 
  -5  -2  15        6.26       13.30      6.44 o 
  -4  -2  15        0.76        5.53      5.84 o 
  -3  -2  15      511.29      455.27     17.39 o 
  -2  -2  15        4.49        3.57      4.45 o 
  -1  -2  15      202.71      170.25      9.98 o 
   0  -2  15      414.53      420.57     11.13 o 
   1  -2  15      272.22      280.88     10.30 o 
   2  -2  15       42.81       32.28      7.43 o 
   3  -2  15      246.93      228.28     13.45 o 
   4  -2  15        9.74       10.11      6.41 o 
   5  -2  15        0.32        7.43      7.02 o 
   6  -2  15       25.82        9.83      7.14 o 
   7  -2  15        3.99       -6.52      7.21 o 
  -7  -1  15       38.22       37.58      9.33 o 
  -6  -1  15        9.52       20.81      7.42 o 
  -5  -1  15      154.85      159.02     15.96 o 
  -4  -1  15      896.03      815.04     28.95 o 
  -3  -1  15        9.52        7.73      6.04 o 
  -2  -1  15       14.23        6.56      4.87 o 
  -1  -1  15        0.00        5.15      4.46 o 
   0  -1  15      200.64      207.75      9.47 o 
   1  -1  15      333.99      331.45     12.72 o 
   2  -1  15      110.51      111.34     10.37 o 
   3  -1  15       28.14       18.36      7.54 o 
   4  -1  15      113.97       98.19     14.03 o 
   5  -1  15       62.80       53.03     11.54 o 
   6  -1  15        1.39       10.01      7.21 o 
   7  -1  15        1.96        5.66      7.06 o 
  -7   0  15       18.52       19.86      8.39 o 
  -6   0  15        2.42       15.37      7.96 o 
  -5   0  15      528.70      444.81     22.74 o 
  -4   0  15      135.33      132.50     12.65 o 
  -3   0  15      116.23      102.13     10.30 o 
  -2   0  15        5.21        7.51      7.75 o 
  -1   0  15      219.56      228.24     15.10 o 
   0   0  15       20.21       24.96      4.05 o 
   1   0  15     1454.84     1452.11     28.13 o 
   2   0  15      185.05      187.99     12.09 o 
   3   0  15        0.52        3.91      5.81 o 
   4   0  15       72.84       53.07     15.53 o 
   5   0  15       55.38       75.04     12.77 o 
   6   0  15        0.06       10.03      7.00 o 
   7   0  15       55.82       52.11     11.94 o 
  -7   1  15       49.42       27.48     14.44 o 
  -6   1  15       84.43       67.60     11.66 o 
  -5   1  15      295.25      310.76     22.73 o 
  -4   1  15        6.94        9.78      6.30 o 
  -3   1  15       14.84       12.52      5.81 o 
  -2   1  15     2013.98     2010.01     34.32 o 
  -1   1  15       59.08       63.78      5.72 o 
   0   1  15      518.90      539.65     13.37 o 
   1   1  15       24.41       27.46      6.92 o 
   2   1  15       69.08       80.20      7.83 o 
   3   1  15       12.07       14.52     12.19 o 
   4   1  15      251.90      263.33     22.28 o 
   5   1  15        0.07        1.25      7.75 o 
   6   1  15       10.94        8.63      9.11 o 
  -7   2  15      303.47      345.66     49.20 o 
  -6   2  15        5.54       12.90      8.36 o 
  -5   2  15      325.14      323.56     43.45 o 
  -4   2  15      248.07      256.71     18.21 o 
  -3   2  15       69.65       66.41      7.73 o 
  -2   2  15      247.56      276.72     14.25 o 
  -1   2  15    13564.33    13810.35    132.89 o 
   0   2  15      437.00      447.37     12.61 o 
   1   2  15      256.90      250.89     12.89 o 
   2   2  15      162.15      174.50     17.69 o 
   3   2  15       92.30       84.27     11.84 o 
   4   2  15       19.63       17.87      8.06 o 
   5   2  15      820.88      788.68     32.97 o 
   6   2  15       14.78        9.94      7.54 o 
  -7   3  15      390.90      393.17     38.80 o 
  -6   3  15      100.44       71.91     19.18 o 
  -5   3  15      479.84      432.93     24.49 o 
  -4   3  15       91.19       84.44      9.15 o 
  -3   3  15      146.12      140.58     13.28 o 
  -2   3  15       12.17        9.46      5.45 o 
  -1   3  15       46.94       58.42      6.74 o 
   0   3  15      730.21      785.69     19.72 o 
   1   3  15       70.60       81.19      8.00 o 
   2   3  15      161.09      129.12     11.39 o 
   3   3  15      257.25      234.79     23.84 o 
   4   3  15        0.61       -4.24      7.17 o 
   5   3  15       13.47        1.06      7.02 o 
  -6   4  15       92.72       81.09     14.59 o 
  -5   4  15      143.46      153.59     19.47 o 
  -4   4  15       24.26       43.15      8.32 o 
  -3   4  15      493.71      512.20     17.97 o 
  -2   4  15      234.68      253.83     18.34 o 
  -1   4  15      115.95      100.18      8.55 o 
   0   4  15      209.22      197.36     17.35 o 
   1   4  15       89.23       76.26      9.51 o 
   2   4  15      173.19      159.98     14.47 o 
   3   4  15       46.54       28.10      9.78 o 
   4   4  15       29.03       21.11      8.20 o 
   5   4  15       63.32       69.65     12.33 o 
  -6   5  15      113.38      115.20     15.58 o 
  -5   5  15      812.10      951.15     33.84 o 
  -4   5  15      516.83      547.21     27.69 o 
  -3   5  15     1334.41     1358.68    107.51 o 
  -2   5  15       56.35       59.80     15.69 o 
  -1   5  15       31.58       28.78      9.29 o 
   0   5  15        5.98        8.11      5.55 o 
   1   5  15     1038.23      948.42     26.05 o 
   2   5  15      407.75      373.65     27.38 o 
   3   5  15      117.16      109.18     12.85 o 
   4   5  15        1.22       -1.98      6.13 o 
  -5   6  15       59.33       50.63     11.73 o 
  -4   6  15     1368.74     1349.05     41.80 o 
  -3   6  15        9.60       30.32     12.34 o 
  -2   6  15       24.10       22.34     17.97 o 
  -1   6  15       26.46       27.83      9.44 o 
   0   6  15       12.16        7.80      6.06 o 
   1   6  15       11.40       15.10      7.93 o 
   2   6  15        3.40       -1.50      6.22 o 
   3   6  15       21.80       23.55      8.65 o 
  -4   7  15        6.43        5.72     11.31 o 
  -3   7  15       20.05       40.52     12.27 o 
  -2   7  15      115.18      102.36     16.84 o 
  -1   7  15        5.73        4.00      9.17 o 
   0   7  15       12.90       12.77      7.40 o 
   1   7  15       10.82        2.41      7.63 o 
   1  -9  16       47.92       64.87     14.50 o 
  -2  -8  16       81.90       91.47     17.35 o 
  -1  -8  16      163.19      228.90     20.42 o 
   0  -8  16      668.53      741.43     38.57 o 
   1  -8  16       16.52       22.51     17.49 o 
   2  -8  16        3.21        2.14     11.58 o 
   3  -8  16      361.96      387.93     58.08 o 
   4  -8  16       65.21       47.30     21.48 o 
  -3  -7  16       25.91       51.42     14.04 o 
  -2  -7  16       47.36       60.55     14.20 o 
  -1  -7  16      714.23      717.94     28.22 o 
   0  -7  16        2.31       12.00      6.60 o 
   1  -7  16       76.85       81.41     15.93 o 
   2  -7  16        0.25       24.35     12.68 o 
   3  -7  16      125.53      126.56     19.53 o 
   4  -7  16       19.30       40.66     14.64 o 
   5  -7  16       34.57       79.50     29.23 o 
  -4  -6  16       11.32       11.51     11.51 o 
  -3  -6  16        8.09        9.22      8.57 o 
  -2  -6  16      750.94      727.91     37.18 o 
  -1  -6  16       11.69        5.88      7.20 o 
   0  -6  16      921.11      915.19     22.69 o 
   1  -6  16       11.96       21.42     10.50 o 
   2  -6  16      160.66      169.90     16.47 o 
   3  -6  16       71.36       85.99     17.27 o 
   4  -6  16      259.87      222.43     30.14 o 
   5  -6  16       12.76       11.40      9.01 o 
   6  -6  16       10.49        9.01     10.87 o 
  -5  -5  16      300.02      368.10     30.20 o 
  -4  -5  16        3.00       -3.90      9.18 o 
  -3  -5  16       45.69       45.46     11.70 o 
  -2  -5  16       10.14       15.76      8.19 o 
  -1  -5  16      233.37      220.61     11.93 o 
   0  -5  16       78.99       70.45      8.19 o 
   1  -5  16       46.03       73.53     13.47 o 
   2  -5  16      144.33      162.01     19.21 o 
   3  -5  16      104.78      103.51     11.84 o 
   4  -5  16       30.21       26.47     12.26 o 
   5  -5  16        5.95       -7.98      8.92 o 
   6  -5  16      120.03      130.90     21.04 o 
  -6  -4  16       41.14       34.11      9.36 o 
  -5  -4  16        2.81       -1.47      5.46 o 
  -4  -4  16      700.28      666.81     35.81 o 
  -3  -4  16       88.46       94.56     21.31 o 
  -2  -4  16       53.59       67.57     10.46 o 
  -1  -4  16        2.17        7.58      5.57 o 
   0  -4  16        1.31        2.38      5.68 o 
   1  -4  16        5.50        1.45     11.33 o 
   2  -4  16      309.84      338.67     18.69 o 
   3  -4  16      131.32      143.93     12.92 o 
   4  -4  16       98.20       96.63     13.04 o 
   5  -4  16      131.63      168.29     17.64 o 
   6  -4  16       13.07        7.26      8.90 o 
  -6  -3  16        0.51        4.43     11.04 o 
  -5  -3  16       17.53       14.32     11.47 o 
  -4  -3  16        8.67       15.78      7.96 o 
  -3  -3  16      176.69      151.25     16.76 o 
  -2  -3  16      103.07       80.99     10.23 o 
  -1  -3  16       13.52       12.48      5.22 o 
   0  -3  16        5.87        4.10      4.35 o 
   1  -3  16      194.41      188.21     12.55 o 
   2  -3  16        0.94        0.67      5.64 o 
   3  -3  16       18.77        0.95      5.22 o 
   4  -3  16      309.50      325.40     22.03 o 
   5  -3  16       56.01       76.40     14.37 o 
   6  -3  16       84.77       92.35     15.55 o 
   7  -3  16        8.97        6.27      9.31 o 
  -6  -2  16        4.28        9.49     11.62 o 
  -5  -2  16       47.52       30.20     16.17 o 
  -4  -2  16       17.71       21.81      8.27 o 
  -3  -2  16        0.28        8.17      5.04 o 
  -2  -2  16      662.30      551.84     22.34 o 
  -1  -2  16        0.00       -4.89      5.32 o 
   0  -2  16       63.53       63.12     10.01 o 
   1  -2  16       11.67       27.94      6.68 o 
   2  -2  16       15.82       22.92      8.17 o 
   3  -2  16      230.97      238.45     16.72 o 
   4  -2  16      599.31      664.88     28.81 o 
   5  -2  16        6.73       13.98      7.91 o 
   6  -2  16        1.84        9.89      8.27 o 
   7  -2  16       43.18       36.69     12.09 o 
  -7  -1  16       13.52       12.64     13.17 o 
  -6  -1  16       80.19       60.53     10.48 o 
  -5  -1  16        7.21        9.59      7.04 o 
  -4  -1  16      252.93      237.49     26.07 o 
  -3  -1  16       41.76       24.73      9.41 o 
  -2  -1  16       46.39       42.54      6.62 o 
  -1  -1  16       15.22       22.94      5.25 o 
   0  -1  16       98.56      100.95      6.93 o 
   1  -1  16       52.92       47.34      7.93 o 
   2  -1  16      803.91      787.96     22.47 o 
   3  -1  16      631.92      589.50     41.67 o 
   4  -1  16      172.38      183.20     19.21 o 
   5  -1  16       10.67       14.95      8.13 o 
   6  -1  16        3.78       -0.50      6.62 o 
  -7   0  16       23.52       33.80      9.80 o 
  -6   0  16      243.26      233.50     24.02 o 
  -5   0  16       11.50       10.63      7.24 o 
  -4   0  16      128.58      154.41     14.11 o 
  -3   0  16      101.45       93.64      7.73 o 
  -2   0  16      231.48      242.97     12.59 o 
  -1   0  16      597.81      603.26     15.92 o 
   0   0  16       83.38       92.67     10.64 o 
   1   0  16      768.10      765.92     21.17 o 
   2   0  16       49.34       25.66     10.07 o 
   3   0  16      255.86      249.50     37.66 o 
   4   0  16      149.84      149.32     17.66 o 
   5   0  16      107.50       83.62     13.69 o 
   6   0  16       75.99       55.68     12.18 o 
  -7   1  16       38.52       47.78     16.94 o 
  -6   1  16      254.53      277.49     22.33 o 
  -5   1  16      156.69      127.60     16.90 o 
  -4   1  16      220.57      178.83     15.81 o 
  -3   1  16      682.89      674.54     17.86 o 
  -2   1  16      323.53      323.02     15.38 o 
  -1   1  16      102.57      114.63     10.98 o 
   0   1  16     6701.57     6857.49     70.95 o 
   1   1  16        3.14        1.56      5.84 o 
   2   1  16      316.55      308.39     18.15 o 
   3   1  16      160.12      133.08     16.55 o 
   4   1  16      278.79      291.68     24.23 o 
   5   1  16       11.71       11.90      7.34 o 
   6   1  16      116.86      110.22     21.40 o 
  -7   2  16      126.45      154.75     18.22 o 
  -6   2  16      254.33      238.65     21.60 o 
  -5   2  16      463.44      451.36     28.62 o 
  -4   2  16        5.87        0.35      7.04 o 
  -3   2  16       29.34       23.75      6.09 o 
  -2   2  16       37.49       45.21      7.38 o 
  -1   2  16       11.14        0.06      6.20 o 
   0   2  16      290.13      317.57     16.93 o 
   1   2  16       43.44       39.64      7.90 o 
   2   2  16        8.00        7.47      5.63 o 
   3   2  16      499.17      477.40     23.07 o 
   4   2  16      618.82      577.03     28.72 o 
   5   2  16      266.66      261.07     25.48 o 
   6   2  16       18.40       24.75     10.01 o 
  -6   3  16       80.83       45.11     11.50 o 
  -5   3  16        9.92       -2.54      7.32 o 
  -4   3  16        1.56        4.21      5.38 o 
  -3   3  16       38.28       37.47      7.04 o 
  -2   3  16     1153.73     1160.26     36.71 o 
  -1   3  16      180.00      195.96     13.36 o 
   0   3  16      533.33      507.54     16.80 o 
   1   3  16        5.47        1.98      4.81 o 
   2   3  16      192.80      157.81     12.73 o 
   3   3  16       53.32       35.60     10.39 o 
   4   3  16      420.22      409.50     29.94 o 
   5   3  16       21.24       27.14      9.60 o 
  -6   4  16      209.36      174.22     20.76 o 
  -5   4  16      262.98      262.63     20.97 o 
  -4   4  16       68.79       62.17      9.43 o 
  -3   4  16      110.70      131.98     17.55 o 
  -2   4  16       19.24       37.74      8.96 o 
  -1   4  16        0.96       -1.43      6.69 o 
   0   4  16       41.05       40.20     12.45 o 
   1   4  16      895.26      843.16     27.29 o 
   2   4  16      117.29      102.49     12.42 o 
   3   4  16      101.36      100.68     12.43 o 
   4   4  16        1.08        5.89      7.52 o 
  -5   5  16       39.43       40.01     24.54 o 
  -4   5  16       28.08       45.21     12.57 o 
  -3   5  16       26.57       32.55     15.32 o 
  -2   5  16       81.04       89.92     15.44 o 
  -1   5  16        2.20        7.38      7.21 o 
   0   5  16       65.63       73.37     10.15 o 
   1   5  16       57.76       50.54      9.02 o 
   2   5  16      385.57      374.72     23.15 o 
   3   5  16       72.03       74.16     11.42 o 
   4   5  16        0.76       -0.18      6.46 o 
  -5   6  16       30.31       43.80     25.97 o 
  -4   6  16       63.83       46.13     16.76 o 
  -3   6  16      299.34      366.91     27.68 o 
  -2   6  16       24.24       10.41     11.19 o 
  -1   6  16        0.55        5.68     12.85 o 
   0   6  16        0.42        7.38      6.72 o 
   1   6  16        2.92       -1.95      6.02 o 
   2   6  16       25.32        8.22      7.71 o 
  -3   7  16       29.23       19.48     12.11 o 
  -2   7  16       34.63       34.59     14.10 o 
  -1   7  16        6.12       17.33     12.29 o 
   0   7  16        2.73       10.00      8.51 o 
  -1  -8  17       26.12       33.66     10.96 o 
   0  -8  17        2.29       -3.49     18.04 o 
   1  -8  17        4.85       18.52     22.05 o 
   2  -8  17       87.72       85.79     18.30 o 
   3  -8  17      117.88      172.13     24.53 o 
  -3  -7  17      117.20      106.67     26.64 o 
  -2  -7  17       17.14       14.70     10.36 o 
  -1  -7  17      239.89      249.64     20.57 o 
   0  -7  17       36.79       37.58      8.21 o 
   1  -7  17        1.31       -4.54     10.14 o 
   2  -7  17        7.15        6.98     10.68 o 
   3  -7  17        0.41        1.10     11.41 o 
   4  -7  17        5.95        4.96     13.02 o 
  -4  -6  17       95.95      107.95     17.87 o 
  -3  -6  17        0.03       14.45      9.53 o 
  -2  -6  17       19.72       17.05     10.20 o 
  -1  -6  17      331.81      351.38     23.26 o 
   0  -6  17       42.92       49.24      8.66 o 
   1  -6  17      100.28      118.09     18.05 o 
   2  -6  17        0.01        4.41     17.86 o 
   3  -6  17       32.93       35.66     15.30 o 
   4  -6  17        1.75        7.94     13.26 o 
   5  -6  17        4.26       14.01      9.94 o 
  -5  -5  17       75.51      108.61     21.83 o 
  -4  -5  17       11.91       19.59      9.80 o 
  -3  -5  17       29.00       10.46      9.46 o 
  -2  -5  17        6.06        2.10      6.89 o 
  -1  -5  17       48.66       58.82      8.93 o 
   0  -5  17      224.06      246.76     14.41 o 
   1  -5  17       28.44       26.09     17.71 o 
   2  -5  17        7.15       17.94     11.75 o 
   3  -5  17       16.05        7.62     12.66 o 
   4  -5  17      124.86      108.82     12.14 o 
   5  -5  17        0.20        3.10      8.28 o 
   6  -5  17       30.69       32.63     12.01 o 
  -5  -4  17      362.08      369.58     42.35 o 
  -4  -4  17        8.24        8.13      6.97 o 
  -3  -4  17        3.43       11.83      6.78 o 
  -2  -4  17       14.36       12.02      7.27 o 
  -1  -4  17      419.80      408.10     28.20 o 
   0  -4  17       16.34       11.67      5.32 o 
   1  -4  17        0.19       -4.11      8.81 o 
   2  -4  17      395.05      414.51     29.78 o 
   3  -4  17      142.86      172.79     14.58 o 
   4  -4  17       50.91       89.50     13.42 o 
   5  -4  17       67.73       84.85     13.56 o 
   6  -4  17        4.95        8.78      9.60 o 
  -6  -3  17       76.12       60.60     11.76 o 
  -5  -3  17       12.60       22.91      8.68 o 
  -4  -3  17       89.68       99.69     16.02 o 
  -3  -3  17       20.05       15.07      7.60 o 
  -2  -3  17      708.31      643.05     30.65 o 
  -1  -3  17        2.97        0.80      4.74 o 
   0  -3  17       60.21       37.19      7.43 o 
   1  -3  17       25.04       34.46     12.68 o 
   2  -3  17      199.60      215.51     15.31 o 
   3  -3  17      261.40      270.05     16.44 o 
   4  -3  17      246.79      261.83     26.21 o 
   5  -3  17      149.45      149.51     21.17 o 
   6  -3  17       31.72       37.07     11.65 o 
  -6  -2  17        8.38        5.34      6.89 o 
  -5  -2  17       36.37       28.25     11.22 o 
  -4  -2  17        3.53       -2.68      5.96 o 
  -3  -2  17      383.26      350.56     18.70 o 
  -2  -2  17       30.50       28.95      5.91 o 
  -1  -2  17       58.99       65.49      7.96 o 
   0  -2  17       28.63       20.26      6.30 o 
   1  -2  17       24.85       27.41      7.14 o 
   2  -2  17       33.56       43.72      8.51 o 
   3  -2  17     2699.78     2772.72     44.17 o 
   4  -2  17      136.07      129.22     19.35 o 
   5  -2  17       14.28        0.19      7.67 o 
   6  -2  17       35.99       66.46     20.96 o 
  -6  -1  17        6.41        6.43      9.52 o 
  -5  -1  17       15.37       15.68      8.46 o 
  -4  -1  17      160.54      138.65     18.02 o 
  -3  -1  17       21.74       27.22      7.33 o 
  -2  -1  17        1.87        2.78      4.85 o 
  -1  -1  17       68.84       73.17      8.39 o 
   0  -1  17     1831.69     1796.49     43.50 o 
   1  -1  17       42.53       49.40      8.41 o 
   2  -1  17      373.89      399.20     18.29 o 
   3  -1  17      195.67      243.65     19.03 o 
   4  -1  17        0.02        8.29      7.46 o 
   5  -1  17        0.82       12.72     17.89 o 
   6  -1  17      212.31      200.53     21.54 o 
  -6   0  17      184.66      168.25     18.06 o 
  -5   0  17      576.41      531.56     29.06 o 
  -4   0  17      180.90      138.93     14.18 o 
  -3   0  17      347.65      356.95     19.58 o 
  -2   0  17      585.16      555.23     16.89 o 
  -1   0  17       32.46       24.33      6.43 o 
   0   0  17       15.34        6.53      6.30 o 
   1   0  17     7932.39     7991.36     87.40 o 
   2   0  17        8.23        3.72      5.37 o 
   3   0  17       58.63       47.38      9.55 o 
   4   0  17      142.31      158.52     18.94 o 
   5   0  17       28.26       26.93     14.29 o 
   6   0  17       41.71       31.63     21.43 o 
  -6   1  17       58.15       54.65     11.25 o 
  -5   1  17     1066.90      984.59     35.48 o 
  -4   1  17       76.37       82.45     11.95 o 
  -3   1  17      564.00      534.18     16.75 o 
  -2   1  17       71.57       64.43     11.40 o 
  -1   1  17     1087.05     1053.03     33.71 o 
   0   1  17      132.80      148.22     12.34 o 
   1   1  17      468.50      449.92     17.27 o 
   2   1  17      108.07      111.43      9.45 o 
   3   1  17      168.49      199.04     20.94 o 
   4   1  17        8.77       10.31      7.96 o 
   5   1  17      167.32      140.68     46.03 o 
   6   1  17        4.98       10.86     10.67 o 
  -6   2  17        0.31       10.93     11.61 o 
  -5   2  17        0.66       -6.01      6.31 o 
  -4   2  17       21.12       10.02     12.25 o 
  -3   2  17      211.28      214.60     16.39 o 
  -2   2  17      850.56      886.48     27.68 o 
  -1   2  17        6.56        5.37     10.19 o 
   0   2  17      682.63      656.39     31.24 o 
   1   2  17      121.78      126.09     11.41 o 
   2   2  17        2.72       -0.20      5.87 o 
   3   2  17       48.26       32.98     10.52 o 
   4   2  17       62.72       55.60     12.26 o 
   5   2  17        0.21        1.37      7.85 o 
  -6   3  17       20.38       30.84     11.15 o 
  -5   3  17       29.84       42.37     10.41 o 
  -4   3  17       38.52       43.66      9.64 o 
  -3   3  17     1626.14     1796.05     40.21 o 
  -2   3  17      252.45      279.89     19.32 o 
  -1   3  17     2269.95     2239.77     72.62 o 
   0   3  17      276.32      318.49     20.85 o 
   1   3  17      142.08      146.16     10.77 o 
   2   3  17       57.31       51.33      8.85 o 
   3   3  17      898.54      755.69     29.93 o 
   4   3  17      127.54      115.84     17.16 o 
   5   3  17       42.25       20.37      9.79 o 
  -6   4  17        7.94       11.76     14.76 o 
  -5   4  17        0.22       -3.65      8.39 o 
  -4   4  17      113.72      145.92     20.56 o 
  -3   4  17       20.60       23.99     12.91 o 
  -2   4  17     2091.38     2167.95     58.78 o 
  -1   4  17        4.10        1.55     11.85 o 
   0   4  17       27.10       36.53      7.34 o 
   1   4  17        0.13        1.44      5.83 o 
   2   4  17        9.40       12.27      8.66 o 
   3   4  17       15.75       10.30      7.15 o 
   4   4  17       13.20       31.63      9.73 o 
  -5   5  17      244.73      295.54     38.67 o 
  -4   5  17      286.60      337.15     23.13 o 
  -3   5  17       76.36       89.79     16.20 o 
  -2   5  17        7.36      -10.42     15.16 o 
  -1   5  17        0.10        0.76     10.05 o 
   0   5  17       29.43       21.75      6.83 o 
   1   5  17       20.09       35.96      9.40 o 
   2   5  17      146.78      170.05     16.59 o 
   3   5  17       15.05       12.29      7.91 o 
  -4   6  17       19.02       27.68     12.11 o 
  -3   6  17        3.80       -7.68      9.95 o 
  -2   6  17       24.79       51.97     23.27 o 
  -1   6  17       24.35       30.70     12.32 o 
   0   6  17        4.71        3.61     10.63 o 
   1   6  17        1.97       11.57      7.51 o 
   2   6  17        8.28        7.60      9.40 o 
   0  -8  18       93.61       66.40     28.66 o 
   1  -8  18       77.48       91.26     17.61 o 
   2  -8  18      309.63      329.00     30.36 o 
  -2  -7  18        0.07       -0.52      8.78 o 
  -1  -7  18       42.25       66.20     12.84 o 
   0  -7  18       20.81       48.38     13.03 o 
   1  -7  18      111.73      107.48     20.08 o 
   2  -7  18       20.77       43.97     13.08 o 
   3  -7  18        0.04        1.94     12.66 o 
   4  -7  18       68.17      116.82     25.81 o 
  -3  -6  18        8.01       14.23     10.67 o 
  -2  -6  18      155.72      152.45     19.22 o 
  -1  -6  18        0.01        3.86      7.44 o 
   0  -6  18       58.05       62.31     11.42 o 
   1  -6  18        7.69       14.01     15.01 o 
   2  -6  18        7.46       12.63     11.11 o 
   3  -6  18        0.01       12.42      9.71 o 
   4  -6  18      119.41       81.79     17.09 o 
   5  -6  18      105.71      151.48     34.61 o 
  -4  -5  18        2.33        4.86     11.70 o 
  -3  -5  18       59.29       46.09     12.97 o 
  -2  -5  18      112.22      126.73     20.04 o 
  -1  -5  18      136.62      130.44     11.99 o 
   0  -5  18        8.70        8.48      6.76 o 
   1  -5  18       15.85       28.35     12.25 o 
   2  -5  18       43.09       48.99     14.88 o 
   3  -5  18      101.58      115.07     18.53 o 
   4  -5  18        0.01        5.13      7.27 o 
   5  -5  18        3.21        8.09      8.95 o 
  -5  -4  18        2.17       -0.86      6.99 o 
  -4  -4  18       10.89       19.45      8.23 o 
  -3  -4  18       30.54       19.10      8.80 o 
  -2  -4  18        0.42       13.41     11.26 o 
  -1  -4  18        0.97        9.74      4.94 o 
   0  -4  18      578.65      554.94     24.51 o 
   1  -4  18       72.43       82.74     15.67 o 
   2  -4  18       17.64       41.83     14.14 o 
   3  -4  18       47.31       41.66      9.36 o 
   4  -4  18        2.53        6.62      7.46 o 
   5  -4  18      174.90      192.51     19.09 o 
   6  -4  18      126.55      110.96     18.93 o 
  -5  -3  18        0.03       11.59      7.73 o 
  -4  -3  18        8.88       18.29      8.02 o 
  -3  -3  18       20.52       25.23     14.90 o 
  -2  -3  18      396.30      334.70     12.62 o 
  -1  -3  18        1.25        4.34      5.29 o 
   0  -3  18       53.66       50.82     11.93 o 
   1  -3  18       46.26       52.90     13.98 o 
   2  -3  18       90.25       58.18     12.72 o 
   3  -3  18       60.74       58.64      9.81 o 
   4  -3  18      825.63      859.58     31.19 o 
   5  -3  18      382.19      435.26     32.79 o 
   6  -3  18       56.47       25.37     10.53 o 
  -6  -2  18       17.14       17.54     17.07 o 
  -5  -2  18       55.11       44.07     16.82 o 
  -4  -2  18      520.27      506.68     27.99 o 
  -3  -2  18       97.87       85.88     11.60 o 
  -2  -2  18      108.43       78.16      8.17 o 
  -1  -2  18      520.01      472.31     17.31 o 
   0  -2  18      432.67      398.86     40.58 o 
   1  -2  18      551.97      511.47     24.35 o 
   2  -2  18      246.39      251.65     23.06 o 
   3  -2  18      378.43      395.92     22.35 o 
   4  -2  18        0.70        3.98      6.71 o 
   5  -2  18       47.48       37.41     11.84 o 
   6  -2  18       22.87       22.87     10.59 o 
  -6  -1  18        0.51        2.81      7.17 o 
  -5  -1  18       88.03       76.25     13.45 o 
  -4  -1  18      448.96      447.58     28.47 o 
  -3  -1  18      110.72       98.51     11.36 o 
  -2  -1  18      109.18      130.67     10.28 o 
  -1  -1  18      392.84      354.45     17.21 o 
   0  -1  18      125.64      121.63     20.35 o 
   1  -1  18       13.86       12.06      6.26 o 
   2  -1  18     2678.78     2690.07     45.92 o 
   3  -1  18        0.97        6.00      7.05 o 
   4  -1  18       43.03       35.47     10.64 o 
   5  -1  18        0.00        2.95      7.67 o 
   6  -1  18      261.88      295.13     26.95 o 
  -6   0  18       11.81       18.58     11.45 o 
  -5   0  18      354.15      283.43     49.10 o 
  -4   0  18      444.09      377.13     22.70 o 
  -3   0  18      197.27      197.76     13.92 o 
  -2   0  18       16.31       15.13      5.91 o 
  -1   0  18      146.56      120.04     15.40 o 
   0   0  18      670.39      667.73     36.24 o 
   1   0  18      215.31      229.64     17.98 o 
   2   0  18      294.41      315.59     17.50 o 
   3   0  18        2.79        2.01      6.10 o 
   4   0  18       40.67       30.16     11.37 o 
   5   0  18      276.27      279.95     25.78 o 
  -6   1  18       27.41       39.27     13.87 o 
  -5   1  18       98.71       72.41     13.33 o 
  -4   1  18        5.92       17.36      7.53 o 
  -3   1  18        0.14        4.91      5.52 o 
  -2   1  18       57.49       54.00      8.31 o 
  -1   1  18        9.30        9.46      8.85 o 
   0   1  18      176.42      191.60     19.83 o 
   1   1  18        3.41        6.15      6.65 o 
   2   1  18      863.47      791.67     25.69 o 
   3   1  18       66.67       58.52     21.55 o 
   4   1  18        2.36        4.59      8.17 o 
   5   1  18       43.86       50.63     12.80 o 
  -6   2  18        1.92       13.54     15.35 o 
  -5   2  18       35.71       15.14      8.88 o 
  -4   2  18      210.10      205.35     18.45 o 
  -3   2  18      418.60      441.61     19.72 o 
  -2   2  18      262.65      275.79     36.08 o 
  -1   2  18        9.89        9.46      9.72 o 
   0   2  18        2.92       13.42      6.44 o 
   1   2  18       43.83       44.94      8.62 o 
   2   2  18        5.61        4.10      6.59 o 
   3   2  18      518.42      487.51     33.74 o 
   4   2  18       10.56       11.65      8.62 o 
   5   2  18        1.39        6.68      8.32 o 
  -5   3  18        0.81       12.06     10.86 o 
  -4   3  18       37.35       16.68      6.81 o 
  -3   3  18        0.75       -0.12      9.55 o 
  -2   3  18        9.71       20.33     13.15 o 
  -1   3  18      227.91      274.12     23.97 o 
   0   3  18        0.12       -4.02      5.03 o 
   1   3  18        1.12        7.58      5.47 o 
   2   3  18        5.63       13.68      8.12 o 
   3   3  18        4.42       14.37      9.12 o 
   4   3  18      182.62      200.52     22.79 o 
  -5   4  18       43.65       34.24     43.68 o 
  -4   4  18       43.22       45.79     12.57 o 
  -3   4  18        1.65       -2.45     11.28 o 
  -2   4  18       95.39      120.38     16.73 o 
  -1   4  18      777.85      703.21     49.65 o 
   0   4  18       21.56        9.48     11.35 o 
   1   4  18        9.79        9.59      6.72 o 
   2   4  18        6.93        7.61      6.99 o 
   3   4  18       17.29       11.15      8.05 o 
  -4   5  18        0.53      -11.28     11.30 o 
  -3   5  18       43.25       55.34     34.68 o 
  -2   5  18      153.38      186.48     21.39 o 
  -1   5  18        1.62        3.26     11.16 o 
   0   5  18       89.95      115.65     16.25 o 
   1   5  18       27.85       21.09      7.46 o 
   2   5  18        5.58        3.85      7.32 o 
  -3   6  18      311.81      352.83     27.70 o 
  -2   6  18       33.69       23.35     12.77 o 
  -1   6  18        4.82       11.41     13.91 o 
   0   6  18        0.16        5.59     18.45 o 
  -1  -7  19       54.98       59.28     17.42 o 
   0  -7  19        3.84       20.55     11.58 o 
   1  -7  19       32.87       16.92     25.70 o 
   2  -7  19      145.57      178.26     26.92 o 
   3  -7  19      140.50      129.32     20.36 o 
  -3  -6  19      468.56      501.14     36.94 o 
  -2  -6  19       15.28       25.66     11.16 o 
  -1  -6  19       15.82        7.11      9.37 o 
   0  -6  19        0.93       16.34     17.30 o 
   1  -6  19      151.32      147.76     21.83 o 
   2  -6  19       26.61       28.53     11.54 o 
   3  -6  19       84.59       54.11     18.20 o 
   4  -6  19      297.46      253.47     35.56 o 
  -4  -5  19        6.85       12.05      8.52 o 
  -3  -5  19       41.47       46.30     12.93 o 
  -2  -5  19      115.08      131.84     20.09 o 
  -1  -5  19       43.26       53.77      9.48 o 
   0  -5  19      369.74      402.25     23.51 o 
   1  -5  19        0.31        4.43     16.77 o 
   2  -5  19       14.14        6.43     12.02 o 
   3  -5  19        4.50       29.67     14.17 o 
   4  -5  19      193.26      179.21     19.25 o 
   5  -5  19       90.69      103.44     15.96 o 
  -4  -4  19       33.35       49.00     14.13 o 
  -3  -4  19       75.46       57.17     11.52 o 
  -2  -4  19       16.95       16.05      6.35 o 
  -1  -4  19      333.25      304.91     16.02 o 
   0  -4  19        4.97       22.49      9.66 o 
   1  -4  19        0.29        1.37      8.91 o 
   2  -4  19       71.24       46.35     26.45 o 
   3  -4  19       23.65       11.16     13.13 o 
   4  -4  19       38.22       31.23     10.89 o 
   5  -4  19     1921.10     2107.85     72.99 o 
  -5  -3  19        3.14        1.01      7.77 o 
  -4  -3  19        8.07       11.96      7.86 o 
  -3  -3  19        0.04        8.34      6.37 o 
  -2  -3  19      239.84      188.64     16.27 o 
  -1  -3  19      218.88      206.74     14.11 o 
   0  -3  19        8.87        2.97     14.97 o 
   1  -3  19       39.39       45.85     13.65 o 
   2  -3  19      918.28      921.57     83.09 o 
   3  -3  19        9.94        7.38      7.53 o 
   4  -3  19      119.35      135.30     17.85 o 
   5  -3  19      157.62      140.01     20.04 o 
  -5  -2  19        0.75        4.74     14.95 o 
  -4  -2  19      148.27      122.73     16.11 o 
  -3  -2  19      625.26      599.09     24.01 o 
  -2  -2  19      355.31      367.25     21.58 o 
  -1  -2  19      271.50      265.05     20.45 o 
   0  -2  19      246.54      246.10     20.27 o 
   1  -2  19       99.96      136.25     28.25 o 
   2  -2  19      173.44      161.94     14.53 o 
   3  -2  19     1960.01     2030.71     37.91 o 
   4  -2  19      201.14      215.61     33.97 o 
   5  -2  19        8.64        4.27     20.50 o 
  -5  -1  19       18.20       26.24      9.75 o 
  -4  -1  19       20.39       26.02      9.91 o 
  -3  -1  19     1243.46     1024.12     30.96 o 
  -2  -1  19       50.58       49.00     10.15 o 
  -1  -1  19      184.65      172.91     26.28 o 
   0  -1  19        0.00        4.91     16.97 o 
   1  -1  19     2270.12     2264.85     51.61 o 
   2  -1  19      200.35      207.52     16.06 o 
   3  -1  19      648.16      649.51     27.13 o 
   4  -1  19       30.49       28.88     10.70 o 
   5  -1  19       37.28       36.93     11.98 o 
  -5   0  19       12.53       22.67      9.49 o 
  -4   0  19      173.05      127.68     14.97 o 
  -3   0  19        9.22       14.33      6.24 o 
  -2   0  19       12.44       10.28      6.79 o 
  -1   0  19      110.27      106.67     18.69 o 
   0   0  19     1459.52     1536.89     55.87 o 
   1   0  19      245.16      272.33     17.83 o 
   2   0  19      499.48      520.61     19.76 o 
   3   0  19      118.63      111.36     14.30 o 
   4   0  19       81.33       76.92     14.91 o 
   5   0  19       10.73        3.89     19.99 o 
  -5   1  19       20.91       21.48      8.83 o 
  -4   1  19       32.50       33.00      9.40 o 
  -3   1  19      100.81       92.43     16.10 o 
  -2   1  19        0.62       12.82     10.51 o 
  -1   1  19     1160.05     1263.61     39.92 o 
   0   1  19        7.30       19.60     11.99 o 
   1   1  19     1764.77     1836.34     35.38 o 
   2   1  19      177.22      174.30     19.54 o 
   3   1  19      285.64      328.46     23.17 o 
   4   1  19       88.62       82.36     15.32 o 
   5   1  19      591.94      538.60     33.49 o 
  -5   2  19       40.62       43.70     11.78 o 
  -4   2  19        0.72       -2.64     13.82 o 
  -3   2  19       26.36       17.75     13.95 o 
  -2   2  19       13.69       13.06     20.85 o 
  -1   2  19        0.05        1.41      9.74 o 
   0   2  19     1527.85     1600.63     45.09 o 
   1   2  19       17.27       17.42      7.25 o 
   2   2  19       56.48       69.08     10.80 o 
   3   2  19       45.89       30.87     10.76 o 
   4   2  19        7.49       -3.65      8.44 o 
  -5   3  19        3.17       -0.50      8.92 o 
  -4   3  19       10.41       20.17     10.40 o 
  -3   3  19      912.64      958.35     35.78 o 
  -2   3  19      197.70      294.13     24.60 o 
  -1   3  19        6.62       14.09     11.96 o 
   0   3  19        0.14        0.20     11.19 o 
   1   3  19       15.70       15.89      7.01 o 
   2   3  19        0.26        3.62      6.79 o 
   3   3  19        3.81        8.69      9.56 o 
  -4   4  19        1.94       11.72      9.76 o 
  -3   4  19        1.98        1.35     10.49 o 
  -2   4  19        6.95       39.67     20.81 o 
  -1   4  19        2.78        2.05      9.29 o 
   0   4  19        0.05        2.41     16.19 o 
   1   4  19        2.41        5.47      7.25 o 
   2   4  19        4.74        4.92      7.74 o 
   3   4  19       20.60       36.19     18.89 o 
  -3   5  19       21.66       31.57     14.17 o 
  -2   5  19      233.61      243.35     26.68 o 
  -1   5  19      146.31      189.32     25.98 o 
   0   5  19       17.38       44.05     13.28 o 
   1   5  19       10.96       15.23      7.98 o 
   0  -7  20       91.69       86.84     15.11 o 
   1  -7  20      117.22      139.93     20.43 o 
  -2  -6  20        0.06        1.97      8.55 o 
  -1  -6  20        7.53       27.67     13.95 o 
   0  -6  20       38.51       70.27     12.85 o 
   1  -6  20        4.25       28.97     13.30 o 
   2  -6  20       99.23      120.69     19.27 o 
   3  -6  20      129.05      118.54     20.45 o 
  -3  -5  20        5.17       15.60      8.62 o 
  -2  -5  20       21.56       18.15     10.27 o 
  -1  -5  20      141.93      152.08     13.13 o 
   0  -5  20      289.87      300.53     35.60 o 
   1  -5  20       16.03       21.23     13.23 o 
   2  -5  20        0.32        3.95     12.05 o 
   3  -5  20       16.51       15.35     42.33 o 
   4  -5  20       36.10       63.16     28.34 o 
  -4  -4  20       63.78       91.64     14.75 o 
  -3  -4  20       13.49       22.24      8.96 o 
  -2  -4  20      384.78      341.53     22.28 o 
  -1  -4  20      217.33      248.66     17.08 o 
   0  -4  20      628.47      634.72     27.34 o 
   1  -4  20      258.40      242.89     23.59 o 
   2  -4  20      296.11      236.06     41.86 o 
   3  -4  20      303.33      289.02     26.02 o 
   4  -4  20      655.00      598.82     34.29 o 
  -4  -3  20        8.67        4.83      7.87 o 
  -3  -3  20      113.15       87.36     19.32 o 
  -2  -3  20      279.67      249.88     20.49 o 
  -1  -3  20       85.82      116.67     14.99 o 
   0  -3  20       14.10       20.84      9.31 o 
   1  -3  20       62.39       67.04     15.10 o 
   2  -3  20        2.59        4.67     11.56 o 
   3  -3  20       64.93       63.09     12.58 o 
   4  -3  20      457.18      451.70     28.79 o 
   5  -3  20        6.38       19.94     10.28 o 
  -5  -2  20        5.48        5.80      8.16 o 
  -4  -2  20       57.74       47.27     29.29 o 
  -3  -2  20      253.90      236.78     18.85 o 
  -2  -2  20      329.64      329.24     16.34 o 
  -1  -2  20        5.32       27.81     10.37 o 
   0  -2  20        0.57       14.81     10.39 o 
   1  -2  20      165.36      160.08     20.16 o 
   2  -2  20     1155.08     1165.21     57.76 o 
   3  -2  20      206.11      221.73     20.45 o 
   4  -2  20       99.75      105.89     15.05 o 
   5  -2  20       17.73       29.50     14.77 o 
  -5  -1  20        0.31       12.04      8.43 o 
  -4  -1  20      301.12      305.36     25.20 o 
  -3  -1  20      167.97      152.40     15.75 o 
  -2  -1  20       21.14       20.64      6.79 o 
  -1  -1  20       54.55       54.07     12.88 o 
   0  -1  20       31.81       35.16     11.17 o 
   1  -1  20       91.99       91.64     18.34 o 
   2  -1  20        0.11       -4.69      7.11 o 
   3  -1  20      158.95      148.61     16.77 o 
   4  -1  20      394.71      435.50     66.64 o 
   5  -1  20       24.30       26.00     11.12 o 
  -5   0  20       80.36       81.46     14.86 o 
  -4   0  20        2.54        4.64     13.84 o 
  -3   0  20       20.87       24.71      6.66 o 
  -2   0  20       85.12       69.09     13.52 o 
  -1   0  20      183.73      217.37     33.25 o 
   0   0  20      324.04      320.12     24.85 o 
   1   0  20      326.58      390.67     26.80 o 
   2   0  20       24.88       27.80      8.47 o 
   3   0  20        7.81        8.91      8.32 o 
   4   0  20        0.22        5.00      8.36 o 
  -5   1  20        4.13       18.79     10.50 o 
  -4   1  20        1.77       -0.56      7.79 o 
  -3   1  20        4.69       19.23      9.58 o 
  -2   1  20       16.04       10.94     10.84 o 
  -1   1  20       66.12       73.06     14.00 o 
   0   1  20        5.68       13.05      9.17 o 
   1   1  20      140.33      168.77     33.95 o 
   2   1  20       32.75       21.22      9.37 o 
   3   1  20        0.17       16.71      8.17 o 
   4   1  20        1.51       17.66     11.81 o 
  -5   2  20        5.71        7.21      9.95 o 
  -4   2  20       52.65       64.52     15.50 o 
  -3   2  20       40.82       33.01     12.62 o 
  -2   2  20       31.01       32.15     16.27 o 
  -1   2  20       25.56       33.30     12.29 o 
   0   2  20       76.99       97.92     17.19 o 
   1   2  20      936.45     1022.26     26.78 o 
   2   2  20        0.10        9.10      8.13 o 
   3   2  20       73.11       50.92     26.16 o 
  -4   3  20      160.94      163.40     16.33 o 
  -3   3  20        4.38        3.55     14.12 o 
  -2   3  20       12.46       15.75     12.68 o 
  -1   3  20       53.16       66.14     16.02 o 
   0   3  20      116.49      128.08     20.08 o 
   1   3  20        0.08        2.43      7.47 o 
   2   3  20      123.39      131.52     16.52 o 
   3   3  20       14.13       10.60     10.42 o 
  -3   4  20       30.82       33.66     13.87 o 
  -2   4  20        0.26        4.70      9.56 o 
  -1   4  20      181.91      215.33     22.84 o 
   0   4  20       34.19       62.35     15.03 o 
   1   4  20        3.98        0.88     10.01 o 
   2   4  20        0.18        5.93      8.02 o 
  -2   5  20       31.85       28.56     18.91 o 
  -1   5  20       74.72       93.56     24.54 o 
  -1  -6  21       64.83       75.59     32.13 o 
   0  -6  21       42.39       74.53     15.81 o 
   1  -6  21      308.38      279.91     27.39 o 
   2  -6  21       10.80       49.69     14.46 o 
  -2  -5  21       25.23       26.52      8.89 o 
  -1  -5  21        3.16       42.81     14.92 o 
   0  -5  21      138.43      144.08     27.35 o 
   1  -5  21      551.52      570.73     83.51 o 
   2  -5  21        3.32        2.24     18.94 o 
   3  -5  21        8.77       14.17     13.93 o 
  -3  -4  21       34.59       31.84     10.75 o 
  -2  -4  21       61.65       44.27      9.66 o 
  -1  -4  21      154.65      176.88     17.16 o 
   0  -4  21       84.94       81.92     61.58 o 
   1  -4  21      116.65      120.09     18.06 o 
   2  -4  21        5.78        6.13     11.85 o 
   3  -4  21       72.32       69.11     16.90 o 
   4  -4  21      388.98      399.40     50.85 o 
  -4  -3  21        2.55       13.10      8.87 o 
  -3  -3  21        6.00       22.75     11.99 o 
  -2  -3  21        0.03        8.74      7.06 o 
  -1  -3  21      487.91      396.45     24.04 o 
   0  -3  21        2.78       12.69     12.66 o 
   1  -3  21        0.12       -7.34     10.50 o 
   2  -3  21       89.19       70.79     23.57 o 
   3  -3  21     1748.17     1826.31     51.08 o 
   4  -3  21      165.32      141.17     17.83 o 
  -4  -2  21      121.48      140.36     27.10 o 
  -3  -2  21       74.98       67.03     11.72 o 
  -2  -2  21      402.77      414.17     19.87 o 
  -1  -2  21       22.52       20.16     10.81 o 
   0  -2  21       92.67       90.72     14.15 o 
   1  -2  21       42.74       32.09     13.95 o 
   2  -2  21      962.78     1046.23     40.88 o 
   3  -2  21      467.97      562.26     30.12 o 
   4  -2  21      163.72      139.03     21.20 o 
  -4  -1  21       49.80       35.44     19.64 o 
  -3  -1  21        0.20        4.90      7.83 o 
  -2  -1  21        4.74        5.85     12.34 o 
  -1  -1  21       43.46       15.55     25.05 o 
   0  -1  21        4.37        9.55     10.39 o 
   1  -1  21      220.02      235.39     47.86 o 
   2  -1  21        0.49       15.29     13.63 o 
   3  -1  21      733.65      784.92     31.44 o 
   4  -1  21       17.51        7.69     10.04 o 
  -4   0  21        0.88       -1.65      8.44 o 
  -3   0  21       22.75       16.20     10.54 o 
  -2   0  21        0.37        7.94     11.00 o 
  -1   0  21       66.94       56.46     14.02 o 
   0   0  21        1.21        4.48     10.44 o 
   1   0  21        0.65       11.77     13.36 o 
   2   0  21      555.27      599.83     22.67 o 
   3   0  21        6.21       15.44     11.30 o 
   4   0  21       22.82       18.21     10.62 o 
  -4   1  21       19.06       10.16      8.13 o 
  -3   1  21       42.42       37.30     19.53 o 
  -2   1  21        9.73       21.82     11.95 o 
  -1   1  21     1164.11     1296.54     41.46 o 
   0   1  21        1.64       -8.44     10.16 o 
   1   1  21        0.85        3.56     13.28 o 
   2   1  21       30.23       21.45     11.45 o 
   3   1  21       43.47       31.30     10.61 o 
  -4   2  21       25.13       63.39     24.45 o 
  -3   2  21       75.26       80.29     15.21 o 
  -2   2  21        0.40        7.12     11.11 o 
  -1   2  21        0.06       14.89     11.11 o 
   0   2  21        1.98        9.33     11.37 o 
   1   2  21       38.71       25.18     13.08 o 
   2   2  21       51.27       59.14     16.06 o 
   3   2  21       39.72       46.54     13.87 o 
  -3   3  21       36.09       24.38     21.28 o 
  -2   3  21        7.50        4.26     14.63 o 
  -1   3  21       34.36       29.11     13.33 o 
   0   3  21      122.08      128.80     18.56 o 
   1   3  21      140.41      201.28     29.51 o 
   2   3  21        2.03       27.31     12.35 o 
  -2   4  21       23.87       30.17     15.63 o 
  -1   4  21       56.69       57.14     15.87 o 
   0   4  21        2.20       -2.03     21.22 o 
  -1  -5  22       91.35       36.05     24.82 o 
   0  -5  22        5.91       26.07     31.26 o 
   1  -5  22       59.17       63.30     16.11 o 
   2  -5  22        0.10       13.77     11.46 o 
  -2  -4  22       36.97       67.72     20.24 o 
  -1  -4  22       42.14       62.59     14.77 o 
   0  -4  22      112.77      132.92     20.11 o 
   1  -4  22       99.21      122.75     20.20 o 
   2  -4  22        0.02        9.02     12.34 o 
   3  -4  22       46.78       28.21     15.52 o 
  -3  -3  22        5.92       14.35     10.86 o 
  -2  -3  22      655.38      630.59     39.75 o 
  -1  -3  22       63.49       84.73     18.74 o 
   0  -3  22       70.74       93.13     29.03 o 
   1  -3  22      146.96      124.26     19.53 o 
   2  -3  22       28.85       30.76     13.48 o 
   3  -3  22       87.60      100.98     19.11 o 
  -3  -2  22       19.69       20.86      9.30 o 
  -2  -2  22        0.24       19.43     16.26 o 
  -1  -2  22       17.87       34.48     19.37 o 
   0  -2  22       11.27       17.11     13.01 o 
   1  -2  22       29.66       22.59     13.74 o 
   2  -2  22      129.62      157.57     23.29 o 
   3  -2  22      542.74      563.09     49.89 o 
  -3  -1  22       99.05       77.16     22.03 o 
  -2  -1  22       53.75       77.25     13.74 o 
  -1  -1  22        0.86        5.18     10.19 o 
   0  -1  22       13.35       18.82     10.32 o 
   1  -1  22       73.10      109.12     29.37 o 
   2  -1  22        0.11       -1.62     12.32 o 
   3  -1  22        9.96       27.39     12.91 o 
  -3   0  22        8.38        7.08     17.03 o 
  -2   0  22       52.35       73.04     14.61 o 
  -1   0  22        0.92       18.53     12.23 o 
   0   0  22        5.23       19.25     12.02 o 
   1   0  22       73.18       43.95     16.31 o 
   2   0  22       27.53       11.14     21.26 o 
   3   0  22      406.65      474.38     30.14 o 
  -3   1  22       25.99       29.86     15.11 o 
  -2   1  22      237.28      247.91     22.89 o 
  -1   1  22       74.96       96.00     19.05 o 
   0   1  22       14.08       30.74     12.98 o 
   1   1  22       42.47       37.29     15.90 o 
   2   1  22       42.48       28.63     22.81 o 
  -3   2  22       15.29       15.16     11.87 o 
  -2   2  22       18.78       36.50     13.41 o 
  -1   2  22        6.24       12.34     13.42 o 
   0   2  22       26.21       23.46     16.67 o 
   1   2  22       52.92       52.11     22.71 o 
   2   2  22       41.37       44.13     23.65 o 
  -2   3  22        0.58       12.42     20.87 o 
  -1   3  22       27.27       54.94     15.20 o 
   0   3  22        8.11        5.87     12.26 o 
   0  -4  23      214.46      200.88     57.27 o 
   1  -4  23        6.37      -13.26     22.39 o 
  -2  -3  23       28.21       53.23     54.89 o 
  -1  -3  23        1.97       16.27     11.41 o 
   0  -3  23       63.11       87.56     17.91 o 
   1  -3  23        0.44       -0.73      9.50 o 
   2  -3  23       53.44       80.72     30.37 o 
  -2  -2  23        6.41       38.38     13.80 o 
  -1  -2  23       10.41       16.34     12.42 o 
   0  -2  23       14.59       37.99     25.11 o 
   1  -2  23       35.16        3.50     12.35 o 
   2  -2  23        4.11       18.58     15.08 o 
  -2  -1  23        8.70       21.33     13.73 o 
  -1  -1  23       40.10       38.65     16.47 o 
   0  -1  23        0.01       15.41     11.13 o 
   1  -1  23      580.35      612.68     42.68 o 
   2  -1  23       44.37       34.23     15.98 o 
  -2   0  23       41.66       67.48     20.46 o 
  -1   0  23       96.20      155.00     24.24 o 
   0   0  23        0.02       23.11     11.95 o 
   1   0  23        0.48        1.35     26.54 o 
   2   0  23       42.54       17.43     22.30 o 
  -2   1  23       69.95       69.11     18.36 o 
  -1   1  23      143.30      190.07     33.37 o 
   0   1  23        0.15       -1.62     14.68 o 
   1   1  23       55.02       60.89     17.76 o 
                                                 
